# Supplementary material for: Comparisons among rainbow trout, Oncorhynchus mykiss, populations of maternal transcript profile associated with egg viability
Source: BMC Genomics. 2021 Jun 15;22:448. doi: 10.1186/s12864-021-07773-1 (PMC8207762; doi:10.1186/s12864-021-07773-1)
Supplement: Supplementary file 1 — Additional file 1: Table S1. Gene abbreviations and sequence of gene coding regions targeted for Nanostring nCounter CodeSet. Table S2. Assessment of early embryo development in each Group B selected family. Table S3A. Regression analysis of mitochondrial gene transcript abundance and eyeing rate. Table S3B. Regression analysis of nuclear gene transcript abundance and eyeing rate. Table S4A. Group A1 individual raw reads from Nanostrings assay. Table S4B. Group A2 individual raw reads from Nanostrings assay. Table S4C. Group B individual raw reads from Nanostrings assay. Table S4D. Summary data for individual raw reads from Nanostrings assay. Table S5A. Group A1 individual normalized reads. Table S5B. Group A2 individual normalized reads. Table S5C Group B individual normalized reads. [file 12864_2021_7773_MOESM1_ESM.xlsx]

## Sheet: Table S1
Table S1 Gene abbreviations and sequence of gene coding regions targeted for Nanostring nCounter CodeSet. Melting temperatures (Tm) of capture probes (CP) and reporter probes (RP) are listed.
Gene	Gene discription	mRNA ID	Position	Tm CP	Tm RP	Target sequence
Reference genes
ef1a	elongation factor 1 alpha	GSONMT00075918001.1	527-626	82	89	CCTACATCAAGAAGATTGGCTACAGCCCGGATATGGTAGCCTTTGTTCCTATCTCTGGCTGGAACGGAGACAACATGCTAGAGGCCAGTCCTAATATGAC
ppia	peptidylprolyl isomerase a	GSONMT00021472001.1	1068-1167	84	80	CCTCATGTTCCAGTTTCTGTCCCTGGCCCACCTGATTAGGTGACCTGGATTGAGCCAATGTCACAAGTCATGCTCTACCAATACAGCACACTTATTTCAG
b-actin	actin beta	GSONMT00021894001.1	296-395	89	90	CCCTCCATCGTGGGTCGGCCCAGACATCAGGGAGTGATGGTTGGGATGGGCCAGAAGGACAGCTATGTGGGAGACGAGGCTCAGAGCAAGAGGGGCATCC
g6pd	glucose-6-phosphate dehydrogenase	GSONMT00035681001.1	888-987	85	84	CCTTCGGCACCCAGGGCCGAGGCGGCTACTTTGATGACTTTGGCATTATCCGTGATGTCATGCAGAACCACTTGCTCCAGATGCTCTCTCTGGTTGCCAT
Mitochondrial genes
mt-atp8	atp synthase membrane subunit 8	GSONMAdenosineT8.1	48-147	78	89	GTGACTGGTTTTCCTAACTGTTATTCCCCCAAAAGTCCTTGGCCACACTTTCACAAATGAGCCTACCTCACAAAGCACTGAAAAAGCTAAGCCCGAACCC
mt-co1	cytochrome c oxidase 1	GSONMCytCox1.1	598-697	82	83	CCCGTCCTGGCAGCAGGCATTACTATGTTACTTACAGACCGAAATCTAAACACCACTTTCTTTGACCCGGCAGGCGGGGGAGATCCAATTTTATACCAAC
mt-cytb	cytochrome b	GSONMcytocB.1	309-408	80	81	CTACGGCTCGTACCTCTACAAAGAAACCTGGAATATCGGAGTTGTACTTTTACTTCTCACTATAATAACTGCCTTTGTAGGCTACGTCCTCCCGTGAGGA
mt-nd4l	NADH 4L dehydrogenase	GSONMNADH.1	74-173	79	89	ACCTTCTCTCAGCCCTTCTATGCCTAGAAGGAATAATACTCTCTCTATTCATCGCCCTCTCCCTCTGAGCCCTCCAAATGGAAGCGACTGGCTACTCAGT
mt-dlp	displacement loop	GSONMDisplLoop.1	255-354	80	80	AACTCCAATTAACACGGGCTCCGTCTTTACCCACCAACTTTCAGCATCAGTCCGGCTTAATGTAGTAAGAACCGACCAACGATTTATCGGTAGGCATACT
Nuclear genes
agfg1-like	arf-GAP domain and FG repeats-containing protein 1	GSONMT00066823001.1	559-658	85	84	AGTAAACAAACACTGCTTCGAGTGCAGTCAACCCGGGGTGACTTACATCGATATCACCGTGGGCTGCTTCGTTTGCACGTCGTGCTCTGGAATGCTGAGA
anxa2	annexin a2	GSONMT00072079001.1	880-979	80	83	GAGAAGTAGAATGTTGTCTCTCTCGCTCTCTGTAATGTTAAACGGGAGGAACAAGGCTGTTGAATGGATATCTGATCTTAGGGGGTTTCACAGTCCTGGG
apoc1	apolipoprotein c-i	GSONMT00007930001.1	196-295	85	85	GAGAAGACCATTGAGGAGCATTTCACCACCTTCGGCAATCAGATGAAGGACCTAAGTGAGGACCTGACCGTCAAGACCAAGGACATAGTTGAAAAGATTG
atg16l1	autophagy-related protein 16-1 isoform x1	GSONMT00067357001.1	1001-1100	85	83	CTAGACATGTAGAGCCGAATAGCCTTGGATACTCCTCGACAGTCAGGCTTTTCATGTGTTCCGCCAATCTACCGGAGTCCTCTGACTCCTCTCCTGCCTT
bmp10-like	bone morphogenetic protein 10-like	GSONMT00081581001.1	1555-1654	83	81	AGTCATAGAACTGACTAAAGGTGCAGGAGAGAATTATAGAGACTTTGGATTAGCATAGACTGAGTGGTCCTCAGTTTCACTATCAAAGAAGAAATCCAGA
ctsz	cathepsin z	GSONMT00073841001.1	1059-1158	82	81	TTGTGGCAACAAGACATTATGTGCTTTGCCTTGGGAACAAGTATGACTGCAGATGTGCACAATTAGCCAAAGATCAATGCCAGTAAGCAAACAAATTGCT
cycB	cyclin b1	GSONMT00034588001.1	466-565	83	85	CATGCTCTGCAGTGACTATGTGAAGGACATCTACAAATATCTCCAGAAACTTGAGATTGATCAGGCTGTCAAACCCAACTATCTGGCGGGACAGGAAATT
dcaf11	ddb1- and cul4-associated factor 11-like isoform x1	GSONMT00017962001.1	799-898	85	84	GAGAGGAGGTTCTGTGTCTTTTCTCTGGCTGCCTCCACAGACGGAAAAGAGATCCTTGGAGGAGCAAATGATGGCTGCCTCTACGTCTTTGATCGTGAAC
dglucy	upf0317 protein c14orf159 mitochondrial isoform x2	GSONMT00060826001.1	906-1005	86	81	GGGAGTCCAGGGGAGAACCTGTCATTCTTCTGTTTCTGGACACTCCAACTGCAAGAAACTGCTGACCAAGACATCGATACGCCGTTTCCTGTGTTTGAGT
erich3	glutamate rich 3	GSONMT00057803001.1	3115-3214	81	85	GAAACTACTACAGAGGATAAGGCAAGTGATAAGGTAGAAAAGTATTTTGCCCAAATTGAAGAAGGGAAAGTAAAGGACGGTGAAACGACTGGAAATGATA
fbxo5	f-box only protein 5	GSONMT00060198001.1	609-708	81	85	TCTTCTTGATGTTGACTTGATAAGCTGTAGAAAAGTGAGCAAGAGCTGGAGAAAAATAATCTGCCAAGACAAGTCTGCACTCCGTAAATGTGACCAGGCT
galnt3	polypeptide n-acetylgalactosaminyltransferase 3	GSONMT00074559001.1	879-978	81	86	CACTGCAGTAGTGAGTCCTGACATCACTACCATTGACCTCAACACTTTTGAGTTTATGAAGCCCTCGCCGTACGGGCAGAACCACAACCGTGGTAACTTC
gsh-px	glutathione peroxidase	GSONMT00064347001.1	353-452	80	85	CATCAGGAGAACTGCAATAACGAAGAGATTCTGATGTCCTTGAAGTATGTCCGACCGGGAAATGGCTTTGAGCCCAATTTCCAGCTCCTTGAGAAAGTGG
gtf3a	general transcription factor IIIa	GSONMT00054370001.1	350-449	84	85	AAGCACTATAAGTGTGACCATGTGCACTGTGGGATGGAGTTCAATAAGAAGAACCAACTCAAAACACACAAGATTAAACACGCACAACTGCTGCCCTTTC
haus3	haus augmin-like complex subunit 3-like	GSONMT00001531001.1	473-572	83	82	CTGGAACCAACGCCGCGCTACAGAACCTCATGGACGAGGTGAAAAAGCTAGGATCATTCCTCAAAATAGACCCAGTGTCCAACGAAGGAAAGGCCCAGGG
hbb	hemoglobin subunit beta	GSONMT00008808001.1	119-218	85	84	CGACTGCATCACCGTGTGCGTGGCCGCCAAGCTCGGTCCCGCCGTTTTCAGTGCTGATACTCAGGAAGCCTTCCAGAAGTTCCTGGCTGTCGTTGTGTCC
ifngr1	interferon gamma receptor alpha chain	GSONMT00051063001.1	410-509	80	84	ACAGGATTTCGTTGTGTGACGTAAAAATGACATCCATCCAAGCGACAGAGAGGTACAGTACCAGTCAAAAGCTTGGACACACATACTCCTTCAAGAGTGT
igf-1	insulin like growth factor 1	M95183b.1	215-314	78	89	GTGGCATTTATGTGATGTCTTCAAGAGTGCGATGTGCTGTGTCTCCTGTACCCACACCCTCTCACTGCTGCTGTGCGTCCTAACCCTGACTTCGGCGGCA
igf-2	insulin like growth factor 2	GSONMT00079535001.1	1025-1124	81	81	CCTCACCCAGACACTCAAACATACGTTCACATTCTTCCTGTCCTGACTCTCACTCTTGCGCTCTCTCTTTCATTCACCGACACAAAAGACACCAACACAA
igf-3	insulin like growth factor 3	GSONMT00034330001.1	1599-1698	85	85	TCACTACACTGGTCGTCTGCCAAAGGATGTACACTGAAGGTGCTATGTTGGCGGAGTGTTGGTGTGCTGTACTCCATCTTGTGCCTTGCAGCTCTACCAG
igfr1b	insulin like growth factor receptor 1 beta	AY100460.1	173-272	89	77	AGGGGCCATGCTGTCCCTGTCCTAAATCTGTAGGAGACCTGGAGGCAGAGGCAGCTGACGCTTCATACAGAAAAGTCTTTGAGAACTTTTTACACAACTC
il17rd	interleukin-17 receptor d isoform x1	GSONMT00049780001.1	890-989	83	85	CCTCCACCTTTGGCTTCACCATCTACTACCTGTACTACAAACTACGACAGGAGGGACCATTCAGGCTTAAACGCTGCAAACCGGAGTTTAATCTGCCCAT
impa2	importin subunit alpha-2	GSONMT00028083001.1	498-597	84	85	GTCTGCTCGCTGTCCCGGAGCTCTCTTTGTTCTCTTCTGGCTACCTGAGGAACATCACCTGGACGTTGTCAAACTTGTGCCGCAACAAGAACCCGTCTCC
ing3	inhibitor of growth family member 3	GSONMT00002006001.1	1483-1582	81	85	CCACACACACAGTATTCTTATTCACCTGCCTGTCTGTGTAACCTCTCAGGGGTCAAAACAGTGGGGTCAAAGGTTGTCATTGCAGGGTCAGTCTCCTGCG
itga7	integrin alpha-7-like	GSONMT00050451001.1	1176-1275	80	82	TGGAATATCACTCTAATCACCATTCAGTTCCTATTGGGCAAAACCCAAACCAACCAAAACAAACTATGACTGCATCCAAGAAGTGTATAGCTTGACGTAC
kmt5b	lysine methyltransferase 5b	GSONMT00023513001.1	546-645	81	81	ATAAAGCTCTCTGAATGGAGTTCATACCTGCGTCCCAAATGTCAAACTGTTCCCTATGCTGTGCACTACTTTTGTGTGTGGTAAATAGCAGTACACTAGG
krt18	keratin 18	GSONMT00004939001.1	616-715	84	86	CTCGAGATTGAGCTGGCGTCCCAACAAAGCTTGAAATCCTCCTTAGAGGACACCTTGCATAACGTGGAGATGCGTTCCAACATGGAGGTGGAGAAGTACA
krt8	keratin 8	GSONMT00010163001.1	580-679	85	81	CATGCAGGGTCTGGTCGAGGACTTCAAGAACAAGTATGAAGATGAGATCAACAAGCGTACAGAGTGTGAAAATGACTTTGTGCTCATTAAGAAGGACGTG
lin7b	protein lin-7 homolog b	GSONMT00041471001.1	898-997	84	85	CACCCTTAGTCAAGCCTGTTGGACCCGCCACCTTAGTTCTGCTCCAATAGGAGGTCAGATGATAGAGAAGAAGGAAGTAACCAAAGTAGCCAACTTAGAT
mettl3	n6-adenosine-methyltransferase 70 kda subunit	GSONMT00052095001.1	1331-1430	82	82	CCCGGTGATGTACTGGGCCGACCCATGGCAAATCTTTTCAGTCTCCTGATGGGGAATAGGCTTTGTCGTTCCCTCTTCACGACTGTCTTGGTGGTCGGTC
mr-1	major histocompatibility complex, class I related	BX875550b.1	359-458	84	85	GTTCTCAGGTGACCTGGTGTTCCTCTCCGGATGCGGGAGGATGTTTGAAGGCAGTGCCTTAACAATGCTGTCGTCACTAGACACGGTCGGCTCCTTGAGT
mrpl39-like	mitochondrial ribosomal protein L39-like	GSONMT00076085001.1	246-345	85	83	GTGAGGGCAGTACGAAGGGCCTTTGTATATGCTACTAAGGCTCGCAAAATAAAACGACGTAACATGCGTACGTTGTGGATCTCACGCATCGCGGCAGCAT
myo1b	unconventional myosin-ib isoform x1	GSONMT00081610001.1	763-862	83	80	AAACACGCCACAAGGTGATGGGAGTCCTGGACATCTATGGTTTTGAAATATTTGAGGACAACAGCTTTGAACAGTTCATCATCAACTACTGCAACGAGAA
nasp	nuclear autoantigenic sperm protein	GSONMT00082577001.1	1454-1553	86	81	GATCAGCCTCTGTGGCCATACAGCAGACATTGGCTGGAGCTTCTACTTTGTCAGCATTCCCATCCTCTTCCTCATCAGCGTTTGCAGAAAATGGTGGACC
npm2	nucleoplasmin 2 protein	GSONMT00055495001.1	880-979	80	80	TCTCTCTACCTGTTCAACTCAAGGTGTTAAGTGTTCTAGAAGGATGCTGGACCGTTCTTCATACAAGTGTGAAACCCAGCAGTGTTGCAGTTCCTGACAA
ntan1	n-terminal asparagine amidase	GSONMT00062522001.1	189-288	80	82	GACAGTCGATTTGTTCGCCAGATATCCGCATTTGCAGGAAAACGCCCGAGTCTTTCGGTCCAAGCCGGTTGTAGATGTCGACCCGAAGTGCCTCCTATAC
pde4d	camp-specific 3 -cyclic phosphodiesterase 4d-like isoform x1	GSONMT00048916001.1	1974-2073	85	83	CAGACTCCATTCCATGTCTGCCACTTCTCACCCACACACGCAAGTACTCTCCAAAATGGCTACCTCTGTCCTCAATCTTGGTGGCAGGACTTTGTCCACA
pgk1	phosphoglycerate kinase 1	GSONMT00071424001.1	739-838	85	85	AACATGTTGGACCAGGTCAATGAGATGATCATTGGTGGTGGCATGGCCTTCACCTTCCTCAAGGTCCTTAACAACATGGAGATCGGCACCTCCCTATACG
phb2	prohibitin 2	GSONMT00060106001.1	501-600	85	81	GGTCTGAGGCTACATCTACTGCTGTCTGTCCACCTGCCTGTTAATCTGATTGTAACCAAGTGGTTTACCATCTCTCTGAAGAAGACTCTGTACAGTAAAC
psmb9	proteasome 20s subunit beta 9	GSONMT00001311001.1	599-698	84	85	GAAGGCCATGAGCAAAGAGGACTGCCAACAGTTTGTTGTCAACACACTTTCATTGGCTATGAGTCGAGATGGTTCCAGCGGAGGTGTGGCCTACCTTGTC
ptgs2	prostaglandin-endoperoxide synthase 2	GSONMT00067943001.1	557-656	85	81	CTGATCAGGAGGAAGTTTATCCCAGACCCTCAGGGCTCCAGTCTGATGTTTGCCTTCTTTGCCCAACACTTCACCCACCAGTTCTTCAAATCCGACCAGA
pyc	pyruvate mitochondrial-like	GSONMT00069553001.1	939-1038	89	89	GGAGGGCCGCCCTGGTGCCTCTCTGCCCTCCATGGACTTCCAGGCCCTAGAGAAACAGCTGCGAGAGACACACGGAGATGACATTACTCCCGAGGATGTG
ran	ran, member ras oncogene family	GSONMT00078711001.1	409-508	81	84	TCTGAATACAGGGATTAGAGGTATTCGTATAATCACCAACACAGAGAACATACTGCTATGGCAGAACCAGATGTACAATTTAAGGAATGGCCGTCCTACA
rpl22	60s ribosomal protein l22	GSONMT00068233001.1	231-330	85	80	GGTGGTGTGGTGTCCATTGAGAGGAGCAAGAGCAAAATCGCTGTGAATTCTGAAGTGCCCTTCTCCAAAAGGTATTTGAAATATCTGACCAAGAAGTACC
rpl24	60s ribosomal protein l24	GSONMT00046116001.1	313-412	89	89	CCCAGACAGATCAACTGGACTGTGCTGTACAGGCGCAAGCACAAGAAGGGCCAGTCTGAAGAGGTGACAAAGAAGCGCACACGCCGTGCCGTGAAGTTCC
rpl30	60s ribosomal protein l30	GSONMT00038354001.1	236-335	85	83	CTAAATCGCAGCTATGGTTGCCGCAAAGAAGACGAAAAAGTCCCTGGAGTCCATAAACTCCCGTCTCCAGCTGGTGATGAAGAGCGGTAAATACGTTCTG
rplp1	60s acidic ribosomal protein p1	GSONMT00048140001.1	314-413	79	79	AACTCCTTGTGTACAAGTGCACTATGAAATACATTATGGGATAAAGACATTGGATTAAATGTGATCACCTGTGAACAATGTATCATCTCCAATAGGTGGA
rps9	40s ribosomal protein s9	GSONMT00053299001.1	247-346	84	89	CCCAAGCGTCTTTTTGAAGGTAATGCCCTGCTCAGGCGTCTGGTGAGGATCGGTGTGCTGGATGAGGGCAAGATGAAGCTCGATTACATCCTGGGCCTGA
s100a1	s100 calcium-binding protein A1	GSONMT00014770001.1	623-722	80	81	AACTTTCACACTTATGATGATGTGTCACATGGTCAAGCTATGACAGAGGTTAAAGGAAAGTCTACACAGCATGATAGGTTGGATGTTACCAAAGAAAGTG
samm50	sorting and assembly machinery component 50 homolog a-like	GSONMT00012478001.1	568-667	85	84	AACAACGAGGGCAGCATGGTGTTGGGTGTGAAGCTTCCTAACGTGTTTGGCCGTGCTGAAAAGTTAACCTTCCAGTTCTCCTACGGGACCAAGGAGACTT
sec14l2	sec14-like protein 2-like	GSONMT00052374001.1	763-862	84	84	CCTATTACTAGTTGCTCCACACCTGCCTAAGGGCTTTTGCAGTAGGAAGGACTCAACATGCTGCAATATTGAAGCCATGCTGTGAGATGAGAGCAGCTTT
senp7	sentrin-specific protease 7-like	GSONMT00050506001.1	646-745	85	83	AAGACCTGCCACAGAGAGAATGTCTGTAAAAGACCCTGCATTCTCATCATGGACTCCCTCAAGTTCTCCCTCCATGAGCGTGTCTTCAAACTCTTACGGG
ska3	spindle and kinetochore-associated protein 3-like	GSONMT00051546001.1	1230-1329	84	80	TCAGAACTTCCAACCTCCAATAGAGGCTCCAGTCAAGCCTGGTCATATAATGTGTCAGAGATATCAATCATTGGATGTACAGAGGAAAAACTTACACCAG
slc7a6os	probable rna polymerase ii nuclear localization protein slc7a6os-like	GSONMT00001759001.1	481-580	89	84	AGCCCACAGAGGAGGAGCCAGGCAAAGATGCCTGGAGCCTGGGTGAAGTTCAGGTGTTTGACATTATCCAGGAAGATGGGGACCAGGACAAAGCTTCTAG
smc6	structural maintenance of chromosomes protein 6-like	GSONMT00052185001.1	983-1082	89	90	GTCAAAAGCCTGGCCTCGCTGGACGACATGCACAGTAAACTGGAGGAGCTGAAGAATCAGATGGCTTGGGCTCTGGTGTCTGAGATGGAGAAAGAGGTGA
tfip11	tuftelin interacting protein 11	GSONMT00067806001.1	1934-2033	83	85	GGCCTTCATGGTCAAAAACATAATTCCTAAACTAGCTCTGTGTCTGGGGGAGCTGGTAATAAATCCTCACCAGCAGCAGATGGAGCCGTTCAATTGGGTG
tob1	protein tob1-like	GSONMT00027418001.1	1341-1440	85	85	GCTCCCTCAGTCTCAGCCCGCTGCAGTACAGCAATGCCTTCGACATGTTTGCGGCCTACGGAGGTCTCAACGACAAGTCCCTTATGGACGGCTTGAATTT
tubb	tubulin beta-1 chain-like	GSONMT00013009001.1	478-577	85	89	CCCGATCGCATCATGAACACCTTCAGCGTGGTGCCCTCACCCAAAGTATCAGACACTGTGGTGGAGCCCTACAATGCCACCCTGTCAGTCCACCAGCTAG
uchl1	ubiquitin c-terminal hydrolase l1	GSONMT00009663001.1	2392-2491	80	81	CCCATATCTTCTGTTCTATAGGAGGGTCTGAAACTTCTCTGTCTGGGTGAATGAAGTATCTTCTCAGATGTCACAGGGAAGTGTCGAGAGCATTGGAAAA
vasa	member of the DEAD box family of RNA helicases	GSONMT00030505001.1	672-771	84	85	TCGATGTCAGCGGCAGCAATCCGCCAAAGGCAATCATGGGTTTTGAAGAGGCTGCCCTGTGTGAATCTCTGAACAGGAACATCAGTAAGTCTGGCTATAA

## Sheet: Table S2
Table S2 Assessment of early embryo development in each Group B selected family. The percentage of embryos reaching each cell stage by ~20 h post fertilization, and streak and eyeing rate, are indicated for each family.
	Embryos collected at ~20 h post fertilization
Family ID	Embryos with >2 cells (%)	Embryos with >4 cells (%)	Embryos with >8 cells (%)	Embryos with >16 cells (%)	Embryos with >32 cells (%)	Streak rate (%)	Eyeing rate (%)
1	52	44	36	16	4	0	0
2	32	20	16	16	4	28	0
3	96	88	84	12	0	0	0
4	92	76	76	76	40	34	0
5	80	32	24	0	0	27	0
6	60	36	36	24	0	0	0
7	80	68	68	60	12	66.5	0
8	100	88	88	76	32	24	0
9	12	0	0	0	0	0	0
10	96	80	72	0	0	0	0
11	84	80	72	32	8	8	1
12	100	100	92	72	4	2	1
13	64	60	48	24	4	20	2
14	100	100	100	100	76	63	3
15	100	100	100	100	16	20	4
16	72	52	40	12	0	7	5
17	76	72	72	72	20	79.2	6
18	88	84	84	84	68	29.7	6
19	92	88	84	48	4	89.1	7
20	96	88	88	56	8	85	9
21	80	76	76	72	8	48	10
22	100	92	92	52	8	76	11
23	88	88	84	84	0	79.2	12
24	96	72	72	72	12	76	15
25	96	96	96	80	8	99	16
26	100	72	52	20	0	72	17
27	96	60	60	60	0	39.6	18
28	92	60	60	60	32	79.2	22
29	84	36	36	32	0	19.8	25
30	88	80	80	68	4	95	29
31	92	72	72	68	0	63	30
32	100	56	56	52	0	89.1	31
33	96	88	80	64	8	95	33
34	92	68	68	68	12	34	38
35	100	72	72	72	28	39.6	39
36	100	68	68	68	16	89.1	41
37	76	68	68	68	0	85.5	42
38	92	88	88	72	12	80	44
39	100	72	72	72	12	59.4	46
40	100	96	96	92	4	89.1	49
41	100	84	84	64	0	54	50
42	100	100	100	96	0	85.5	55
43	92	80	80	80	28	89.1	58
44	100	92	92	92	4	99	60
45	92	92	92	92	20	85.5	64
46	100	84	84	72	0	80	68
47	80	80	80	76	8	95	70
48	92	92	92	88	36	76	72
49	100	100	100	92	20	99	75
50	100	100	100	100	44	99	78
51	92	92	92	92	12	90	80
52	100	96	96	92	16	99	81
53	92	92	92	72	16	99	84
54	100	100	100	84	20	99	87
55	100	100	100	100	40	99	89
56	100	100	100	88	20	99	90
57	96	96	96	96	92	89.1	93
58	100	100	100	100	64	99	95
59	100	92	92	92	92	99	96
60	100	100	100	100	60	99	97
All families	89.6	78.4667	76.6667	65.7333	17.6	63.7217	35.9167
Eyeing rate >80%	98	96.8	96.8	91.6	43.2	97.11	89.2

## Sheet: Table S3A
Table S3A Regression analysis of mitochondrial gene transcript abundance and eyeing rate.
			Group A1, N = 48 samples
Gene	Transformation	DF	R-Square	Regression Coefficient	Standard Error	t_Value	P_value
mt-cytb	sqrt	1	0.0864	0.00688	0.0033	2.09	0.0426
mt-atp8	arcsin	1	0.0688	2.58264	1.40091	1.84	0.0717
mt-nd4l	arcsin	1	0.0381	1.90046	1.40873	1.35	0.1839
mt-co1	sqrt	1	0.0339	0.00304	0.00239	1.27	0.21
mt-dlp	log2	1	0.0317	0.52335	0.42631	1.23	0.2258
			Group A2, N = 44 samples
Gene	Transformation	DF	R-Square	Regression Coefficient	Standard Error	t_Value	P_value
mt-cytb	sqrt	1	0.0943	0.00643	0.00307	2.09	0.0426
mt-co1	sqrt	1	0.0779	0.00437	0.00232	1.88	0.0666
mt-dlp	log2	1	0.0695	0.51452	0.2906	1.77	0.0839
mt-nd4l	arcsin	1	0.0317	1.17187	0.99864	1.17	0.2472
mt-atp8	arcsin	1	0.0175	0.99978	1.15608	0.86	0.3921
			Group B, N = 60 samples
Gene	Transformation	DF	R-Square	Regression Coefficient	Standard Error	t_Value	P_value
mt-dlp	log2	1	0.0941	-1.37739	0.56101	-2.46	0.0171
mt-nd4l	arcsin	1	0.0519	2.79769	1.57032	1.78	0.0801
mt-co1	sqrt	1	0.0486	0.00674	0.00392	1.72	0.0907
mt-cytb	sqrt	1	0.0451	0.00906	0.00548	1.65	0.1034
mt-atp8	arcsin	1	0	0.0531	1.66518	0.03	0.9747

## Sheet: Table S3B
Table S3B Regression analysis of nuclear gene transcript abundance and eyeing rate.
			Group A1, N = 48 samples									Group A2, N = 44 samples									Group B, N = 60 samples
Gene	Transformation	DF	R-Square	Regression Coefficient	Standard Error	t_Value	P_value		Gene	Transformation	DF	R-Square	Regression Coefficient	Standard Error	t_Value	P_value		Gene	Transformation	DF	R-Square	Regression Coefficient	Standard Error	t_Value	P_value
impa2	sqrt	1	0.2981	0.11316	0.0256	4.42	<.0001		impa2	sqrt	1	0.2289	0.07306	0.02069	3.53	0.001		ctsz	arcsin	1	0.2036	-8.00099	2.07752	-3.85	0.0003
lin7b	sqrt	1	0.2981	0.27508	0.06223	4.42	<.0001		samm50	sqrt	1	0.1992	0.16729	0.05175	3.23	0.0024		impa2	sqrt	1	0.1743	0.18621	0.05321	3.5	0.0009
samm50	sqrt	1	0.2993	0.28041	0.06326	4.43	<.0001		dcaf11	sqrt	1	0.1861	0.33147	0.10696	3.1	0.0035		nasp	log	1	0.1417	8.04496	2.59943	3.09	0.003
tubb	sqrt	1	0.2773	0.16297	0.03879	4.2	0.0001		tubb	sqrt	1	0.1806	0.08509	0.02796	3.04	0.004		senp7	log2	1	0.1372	1.74298	0.57382	3.04	0.0036
tob1	log2	1	0.2381	-2.13883	0.56415	-3.79	0.0004		ska3	sqrt	1	0.1676	0.22859	0.0786	2.91	0.0058		tfip11	log2	1	0.1255	1.88636	0.65383	2.89	0.0055
ska3	sqrt	1	0.232	0.35665	0.09569	3.73	0.0005		lin7b	sqrt	1	0.1497	0.1311	0.04821	2.72	0.0095		uchl1	sqrt	1	0.1217	0.45923	0.16201	2.83	0.0063
mrpl39_like	sqrt	1	0.2282	0.25381	0.06882	3.69	0.0006		tfip11	log2	1	0.1427	1.03535	0.39162	2.64	0.0115		mrpl39_like	sqrt	1	0.1112	0.26529	0.09847	2.69	0.0092
tfip11	log2	1	0.2253	1.61558	0.44176	3.66	0.0007		fbxo5	sqrt	1	0.141	0.12448	0.04742	2.63	0.012		dcaf11	sqrt	1	0.0963	0.50161	0.20177	2.49	0.0158
nasp	log	1	0.2011	4.88273	1.43475	3.4	0.0014		mrpl39_like	sqrt	1	0.1393	0.14998	0.05754	2.61	0.0126		cycB	log	1	0.0919	-7.20085	2.97294	-2.42	0.0186
pgk1	log	1	0.1852	6.00609	1.85765	3.23	0.0023		rpl22	arcsin	1	0.1382	2.84142	1.09466	2.6	0.013		rpl30	log	1	0.0751	-4.04148	1.86288	-2.17	0.0342
slc7a6os	sqrt	1	0.1809	0.25196	0.07904	3.19	0.0026		igf_1	log	1	0.1039	3.32981	1.50869	2.21	0.0328		mr_1	log2	1	0.0684	-1.90296	0.9221	-2.06	0.0435
psmb9	log	1	0.1774	3.37389	1.07117	3.15	0.0029		senp7	log2	1	0.1037	0.87416	0.39656	2.2	0.033		phb2	log	1	0.0597	4.84472	2.52525	1.92	0.06
uchl1	sqrt	1	0.1723	0.33538	0.10837	3.09	0.0033		uchl1	sqrt	1	0.1018	0.20601	0.09444	2.18	0.0348		rpl24	arcsin	1	0.0573	-2.39585	1.27596	-1.88	0.0655
rpl22	arcsin	1	0.1663	3.89809	1.28682	3.03	0.004		slc7a6os	sqrt	1	0.0957	0.17922	0.08502	2.11	0.041		smc6	sqrt	1	0.038	-0.37995	0.25118	-1.51	0.1358
gtf3a	log	1	0.1658	4.87475	1.61244	3.02	0.0041		pgk1	log	1	0.0911	4.80999	2.34439	2.05	0.0465		rps9	log2	1	0.035	-1.17937	0.81356	-1.45	0.1525
senp7	log2	1	0.1587	1.27865	0.43411	2.95	0.005		vasa	arcsin	1	0.0879	-2.87996	1.43164	-2.01	0.0507		itga7	arcsin	1	0.0343	2.83524	1.97468	1.44	0.1564
dcaf11	sqrt	1	0.1486	0.38926	0.1374	2.83	0.0068		haus3	arcsin	1	0.0877	2.21112	1.10063	2.01	0.051		gtf3a	log	1	0.0339	3.6699	2.57126	1.43	0.1589
krt18	log2	1	0.1362	0.76436	0.28383	2.69	0.0098		nasp	log	1	0.0833	3.1108	1.5923	1.95	0.0574		ntan1	sqrt	1	0.0308	-0.21774	0.16025	-1.36	0.1795
ing3	arcsin	1	0.136	4.61195	1.7141	2.69	0.0099		bmp10_like	log	1	0.0787	2.2569	1.19162	1.89	0.0651		tob1	log2	1	0.0289	-0.83986	0.63894	-1.31	0.1939
myo1b	sqrt	1	0.133	-0.51913	0.19544	-2.66	0.0108		s100a1	sqrt	1	0.0638	0.16774	0.09916	1.69	0.0981		gsh_px	log	1	0.0259	-2.63332	2.12015	-1.24	0.2192
gsh_px	log	1	0.1113	4.32349	1.80145	2.4	0.0205		gtf3a	log	1	0.0581	2.23722	1.39006	1.61	0.115		krt8	log	1	0.0257	-2.22141	1.796	-1.24	0.2211
rps9	log2	1	0.1078	1.04293	0.44233	2.36	0.0227		myo1b	sqrt	1	0.0562	-0.19671	0.12441	-1.58	0.1213		krt18	log2	1	0.0254	-0.50894	0.41402	-1.23	0.2239
galnt3	sqrt	1	0.096	-0.35534	0.16075	-2.21	0.0321		igf_3	log	1	0.0479	2.02755	1.39457	1.45	0.1534		igf_2	arcsin	1	0.0233	-1.61008	1.3693	-1.18	0.2445
ran	log2	1	0.0925	1.24664	0.5758	2.17	0.0356		tob1	log2	1	0.047	-0.71925	0.49988	-1.44	0.1576		rpl22	arcsin	1	0.0215	-2.22942	1.97444	-1.13	0.2635
apoc1	log	1	0.0858	1.52748	0.73499	2.08	0.0433		rps9	log2	1	0.0467	0.73613	0.51348	1.43	0.1591		ing3	arcsin	1	0.0209	2.31768	2.08088	1.11	0.27
rpl24	arcsin	1	0.0829	2.09243	1.02647	2.04	0.0473		phb2	log	1	0.0385	2.35243	1.81457	1.3	0.2019		haus3	arcsin	1	0.0203	2.01282	1.83834	1.09	0.2781
rpl30	log	1	0.0785	2.45197	1.23897	1.98	0.0538		ing3	arcsin	1	0.0346	1.69145	1.37936	1.23	0.2269		kmt5b	log2	1	0.0201	0.6855	0.62918	1.09	0.2804
sec14l2	sqrt	1	0.0733	0.31598	0.16569	1.91	0.0628		hbb	log2	1	0.0344	-0.24432	0.19978	-1.22	0.2282		samm50	sqrt	1	0.0193	0.15146	0.14171	1.07	0.2896
igf3	log	1	0.0728	2.63943	1.38866	1.9	0.0636		galnt3	sqrt	1	0.0316	-0.1065	0.09093	-1.17	0.2481		pgk1	log	1	0.0187	4.07494	3.87367	1.05	0.2972
ifngr1	none	1	0.0715	-0.17155	0.09115	-1.88	0.0662		itga7	arcsin	1	0.0281	1.45577	1.32226	1.1	0.2772		atg16l1	log2	1	0.0177	-0.49336	0.48319	-1.02	0.3115
vasa	arcsin	1	0.0644	-3.72135	2.09189	-1.78	0.0819		pde4d	sqrt	1	0.0264	0.13463	0.12604	1.07	0.2916		fbxo5	sqrt	1	0.0161	0.07762	0.07965	0.97	0.3339
atg16l1	log2	1	0.0595	0.7955	0.46622	1.71	0.0947		igf_2	arcsin	1	0.0231	0.8175	0.82117	1	0.3252		slc7a6os	sqrt	1	0.0136	0.16039	0.17945	0.89	0.3751
fbxo5	sqrt	1	0.0579	0.11225	0.06679	1.68	0.0996		sec14l2	sqrt	1	0.0175	0.12387	0.14311	0.87	0.3916		pyc	sqrt	1	0.0135	0.21678	0.24373	0.89	0.3774
bmp10_like	log	1	0.0566	2.6036	1.56749	1.66	0.1035		atg16l1	log2	1	0.0143	0.3586	0.45867	0.78	0.4387		dglucy	log2	1	0.0094	-0.34453	0.46412	-0.74	0.4609
haus3	arcsin	1	0.0563	2.34131	1.41361	1.66	0.1045		anxa2	sqrt	1	0.0137	0.10184	0.13331	0.76	0.4492		ska3	sqrt	1	0.0081	0.1225	0.17775	0.69	0.4935
anxa2	sqrt	1	0.0525	0.29173	0.18279	1.6	0.1173		gsh_px	log	1	0.0127	0.99489	1.35255	0.74	0.4661		igfr1b	sqrt	1	0.0071	0.15719	0.24463	0.64	0.523
smc6	sqrt	1	0.0429	-0.32377	0.22537	-1.44	0.1576		ctsz	arcsin	1	0.0124	1.06294	1.46665	0.72	0.4726		anxa2	sqrt	1	0.006	0.1399	0.23739	0.59	0.5579
rplp1	arcsin	1	0.0425	2.17786	1.525	1.43	0.16		psmb9	log	1	0.0107	-0.70697	1.04659	-0.68	0.5031		il17rd	log2	1	0.0055	0.44318	0.78338	0.57	0.5738
erich3	none	1	0.0381	-0.13673	0.10134	-1.35	0.1839		krt8	log	1	0.0107	0.59613	0.88267	0.68	0.5031		ran	log2	1	0.0054	-0.30935	0.5524	-0.56	0.5776
igfr1b	sqrt	1	0.0346	0.24197	0.18856	1.28	0.2058		ifngr1	none	1	0.0103	0.048	0.0725	0.66	0.5115		ptgs2	sqrt	1	0.0051	0.03729	0.06871	0.54	0.5895
krt8	log	1	0.0332	1.52821	1.21611	1.26	0.2152		rplp1	arcsin	1	0.0093	0.6986	1.11505	0.63	0.5344		erich3	none	1	0.0049	0.04662	0.08689	0.54	0.5936
s100a1	sqrt	1	0.0225	0.10894	0.1058	1.03	0.3086		cycB	log	1	0.0092	1.09295	1.75143	0.62	0.536		rplp1	arcsin	1	0.0047	1.04248	2.00073	0.52	0.6043
il17rd	log2	1	0.0205	-0.65646	0.66934	-0.98	0.3318		apoc1	log	1	0.0084	0.40076	0.67076	0.6	0.5534		galnt3	sqrt	1	0.0033	-0.07143	0.16377	-0.44	0.6643
ctsz	arcsin	1	0.0174	-1.70389	1.88621	-0.9	0.3711		rpl30	log	1	0.0083	0.71901	1.21205	0.59	0.5562		bmp10_like	log	1	0.0023	0.5343	1.4488	0.37	0.7136
pde4d	sqrt	1	0.0156	0.12951	0.15187	0.85	0.3982		pyc	sqrt	1	0.0081	0.10023	0.17124	0.59	0.5615		psmb9	log	1	0.0021	-0.47527	1.3518	-0.35	0.7264
phb2	log	1	0.0146	1.67226	2.02699	0.82	0.4136		il17rd	log2	1	0.0072	-0.2288	0.4155	-0.55	0.5848		pde4d	sqrt	1	0.0021	0.07761	0.22256	0.35	0.7286
hbb	log2	1	0.0123	0.17476	0.23114	0.76	0.4535		smc6	sqrt	1	0.0066	-0.07535	0.14297	-0.53	0.601		hbb	log2	1	0.0018	0.06318	0.19502	0.32	0.7471
itga7	arcsin	1	0.0119	0.94785	1.27119	0.75	0.4597		ran	log2	1	0.0065	0.18853	0.35971	0.52	0.6029		igf_1	log	1	0.0015	0.51989	1.7869	0.29	0.7721
ptgs2	sqrt	1	0.0119	0.06916	0.09282	0.75	0.46		rpl24	arcsin	1	0.0043	0.39692	0.93741	0.42	0.6741		igf_3	log	1	0.0013	0.49659	1.79443	0.28	0.783
igf_2	arcsin	1	0.0042	-0.54424	1.23769	-0.44	0.6622		erich3	none	1	0.0029	0.02427	0.06968	0.35	0.7293		ifngr1	none	1	0.0011	0.02163	0.08522	0.25	0.8006
dglucy	log2	1	0.0029	0.28947	0.79239	0.37	0.7166		mettl3	none	1	0.0029	0.02427	0.06968	0.35	0.7293		mettl3	none	1	0.0009	0.01905	0.0838	0.23	0.821
agfg1_like	sqrt	1	0.0016	0.05517	0.20547	0.27	0.7895		agfg1_like	sqrt	1	0.0029	0.05343	0.15422	0.35	0.7307		apoc1	log	1	0.0008	0.23137	1.10009	0.21	0.8342
pyc	sqrt	1	0.0006	0.03522	0.20651	0.17	0.8653		kmt5b	log2	1	0.0015	-0.12557	0.49849	-0.25	0.8023		npm2	none	1	0.0004	-0.01311	0.08599	-0.15	0.8794
npm2	none	1	0.0004	-0.01422	0.10013	-0.14	0.8877		ntan1	sqrt	1	0.0014	0.02129	0.08931	0.24	0.8127		lin7b	sqrt	1	0.0003	0.01587	0.1156	0.14	0.8913
kmt5b	log2	1	0.0003	-0.06265	0.56759	-0.11	0.9126		npm2	none	1	0.0012	0.01574	0.07013	0.22	0.8236		agfg1_like	sqrt	1	0.0001	-0.01516	0.2315	-0.07	0.948
ntan1	sqrt	1	0.0002	0.01258	0.12567	0.1	0.9207		krt18	log2	1	0.0011	0.06054	0.28301	0.21	0.8316		tubb	sqrt	1	0	-0.00392	0.07416	-0.05	0.958
igf_1	log	1	0.0002	0.16041	1.63766	0.1	0.9224		dglucy	log2	1	0.0009	0.14362	0.73539	0.2	0.8461		sec14l2	sqrt	1	0	0.01048	0.23559	0.04	0.9647
mettl3	none	1	0.0001	0.0062	0.09869	0.06	0.9502		igfr1b	sqrt	1	0.0007	0.02861	0.16239	0.18	0.861		s100a1	sqrt	1	0	0.0043	0.1719	0.03	0.9801
mr_1	log2	1	0	-0.04573	1.07072	-0.04	0.9661		ptgs2	sqrt	1	0.0003	0.00559	0.04681	0.12	0.9055		myo1b	sqrt	1	0	-0.00488	0.28525	-0.02	0.9864
cycB	log	1	0	-0.07458	2.84981	-0.03	0.9792		mr_1	log2	1	0.0001	0.04445	0.63194	0.07	0.9443		vasa	arcsin	1	0	0.03357	2.42386	0.01	0.989

## Sheet: Table S4A
Table S4A Group A1 individual raw reads from Nanostrings assay. Geomean is the geomean of the negative control values used to determine minimim dectection limit, Geomean plus two standard deveiations.
Family ID			1	2	3	4	5	6	7	8	9	10	11	12	13	14	15	16	17	18	19	20	21	22	23	24	25	26	27	28	29	30	31	32	33	34	35	36	37	38	39	40	41	42	43	44	45	46	47
Eyeing rate			0	0	1.3	3.9	4.2	7.9	30.6	32	32.5	34.7	35.1	35.9	42.2	42.2	47.5	47.9	50.3	54.4	55.8	56.9	58.2	60.9	64.4	66.3	67.5	67.5	69.7	73.8	76.2	76.6	78.5	78.9	79.2	80.6	81.8	81.9	82	83.6	85.5	87.4	88.8	89.1	91.5	92.1	92.6	95	97.5
FOV Count			194	194	194	194	194	194	194	194	194	194	194	194	194	194	194	194	194	194	194	194	194	194	194	194	194	194	194	194	194	194	194	194	194	194	194	194	194	194	194	194	194	194	194	194	194	194	194
FOV Counted			192	192	193	193	175	191	174	192	194	193	194	191	192	193	194	193	194	194	194	192	153	193	194	194	156	194	193	188	194	194	191	168	194	192	194	193	191	194	180	171	193	194	186	194	194	191	194
Binding Density			0.13	1.25	0.21	1.69	0.28	0.65	0.66	0.98	0.76	0.51	0.57	0.84	1.34	1.05	0.66	1.06	0.94	0.66	0.91	1.1	0.67	0.43	1.12	0.11	0.33	1.69	0.82	0.45	0.67	0.93	1.05	0.92	0.84	0.4	0.36	0.49	1.31	0.93	1.06	0.26	1.4	0.49	0.62	1.52	0.88	0.38	0.13
Positive	POS_A	ERCC_00117.1	10487	12427	12520	17494	18043	23307	10240	14229	21044	19665	21870	20192	14040	14607	9315	10420	14806	15532	18136	16329	14983	8439	9868	7203	20208	12562	22018	30273	18995	14303	18552	12773	13221	8363	17143	8960	16044	10132	8065	8130	9499	8709	13129	11493	13460	17774	9337
Positive	POS_B	ERCC_00112.1	4816	4961	5883	6369	7485	8752	4798	5812	8419	8212	8311	7682	5600	5338	3347	4261	5581	6290	7376	6146	5860	3055	3624	3031	7546	4541	8406	11726	6955	6002	6236	5100	4995	4022	6924	3430	5908	4296	2882	3386	4270	3917	4960	4190	5310	7701	4318
Positive	POS_C	ERCC_00002.1	1403	1440	1824	1852	2172	2630	1469	1657	2528	2492	2575	2285	1674	1683	1034	1181	1701	1897	2267	1749	1785	966	1080	947	2232	1313	2435	3315	2089	1720	1849	1509	1518	1251	2235	978	1710	1246	935	1131	1280	1247	1501	1316	1656	2518	1239
Positive	POS_D	ERCC_00092.1	290	386	396	491	463	594	367	383	587	563	581	545	420	418	255	292	399	417	581	406	383	224	269	197	519	336	549	795	525	388	450	356	350	281	479	270	415	318	247	270	319	290	404	330	357	537	258
Positive	POS_E	ERCC_00035.1	58	62	51	84	84	102	46	66	90	113	101	112	76	67	46	53	64	81	69	74	74	42	40	27	99	55	104	129	90	66	79	60	51	49	62	44	69	59	53	46	55	52	74	57	61	91	45
Positive	POS_F	ERCC_00034.1	32	35	28	55	49	54	28	32	69	46	78	53	42	43	26	34	32	40	59	42	34	22	26	33	59	42	71	79	55	53	61	27	26	24	58	26	50	37	28	21	26	39	35	33	39	68	39
Negative	NEG_A	ERCC_00096.1	3	9	6	13	8	12	9	9	11	10	6	8	12	6	8	4	8	7	13	7	10	13	6	2	9	6	14	11	7	13	6	6	9	5	7	10	14	3	5	6	8	13	5	8	7	9	7
Negative	NEG_B	ERCC_00041.1	10	64	15	101	19	52	33	46	65	49	63	56	67	56	55	45	53	56	67	51	41	45	47	8	21	77	52	41	40	68	52	57	44	30	35	37	71	66	31	8	76	31	33	72	41	36	10
Negative	NEG_C	ERCC_00019.1	3	4	5	4	3	3	1	3	5	3	2	2	5	9	7	5	3	3	9	2	3	4	1	4	4	6	8	5	2	2	5	1	3	1	3	8	4	3	1	2	8	7	5	2	7	2	4
Negative	NEG_D	ERCC_00076.1	7	12	8	12	3	14	13	9	14	17	19	12	5	12	12	9	14	13	13	12	3	7	11	4	9	14	13	13	8	10	19	5	6	7	10	10	13	14	3	7	9	6	7	13	10	12	5
Negative	NEG_E	ERCC_00098.1	4	9	3	12	12	19	6	11	14	16	13	17	8	14	12	10	12	13	14	12	8	8	9	8	14	10	7	12	17	9	17	11	9	5	10	8	10	10	12	6	12	6	12	10	7	9	4
Negative	NEG_F	ERCC_00126.1	8	35	12	32	20	40	21	27	35	29	30	22	22	31	17	19	22	23	33	26	14	14	14	9	15	22	33	29	24	9	21	24	27	18	27	14	22	28	14	5	24	19	25	37	21	16	13
Negative	NEG_G	ERCC_00144.1	1	20	10	19	8	23	10	14	16	18	27	16	21	22	26	19	19	17	20	21	20	15	16	5	9	15	17	8	18	19	16	20	21	6	11	16	26	20	15	4	17	10	11	19	27	12	3
Negative	NEG_H	ERCC_00154.1	9	18	9	19	5	17	11	22	19	16	20	16	21	34	12	24	19	12	27	28	18	18	18	2	9	36	25	10	20	22	25	18	18	15	11	24	34	22	13	5	23	15	19	30	26	16	7
Housekeeping	ef1a	GSONMT00075918001.1	6	15.38	7.64	17.49	14	17.24	9.25	16	17.14	15.5	15.31	14	18	18.15	14.84	15	14.25	13.22	19.98	14.11	10.51	12.21	10.15	4.55	10.18	16.14	17.14	30	12.66	12.51	15.97	10.63	12.65	7.35	11.16	13.74	17.79	18	9	5.02	16.28	14	14	15.4	14.61	11	5.93
Housekeeping	ppia	GSONMT00021472001.1	4.54	19	14	17.49	15	17.24	14	16	17.14	41	19	13.38	14.1	18.15	14.84	12.76	14.25	13.22	19.98	14.11	11	17	15	4.55	10.18	16.14	45	26	12.66	13	18	12	17	17	12	13.74	17.79	29	9	5.02	16.28	20	16	15.4	14.61	11	13
Housekeeping	b-actin	GSONMT00021894001.1	83	466	201	1012	339	711	551	648	745	547	1713	464	309	292	171	703	256	403	394	853	512	498	1171	291	315	684	1499	1710	808	921	901	1409	499	664	271	474	1007	891	374	279	399	958	896	290	628	357	602
Housekeeping	g6pd	GSONMT00035681001.1	55	317	104	276	175	220	115	290	508	139	363	255	164	95	124	167	185	237	247	327	256	141	252	79	113	132	189	232	357	127	254	234	183	165	64	176	283	232	161	92	132	172	303	167	138	97	108
Endogenous	mt-atp8	GSONMAdenosineT8.1	16212	108859	38817	77102	38930	89853	35795	103833	83332	67286	91014	78231	69360	117248	74731	63697	48395	73357	131431	144301	56941	62491	124285	16068	34956	131166	160734	30087	79186	108516	111090	110045	77615	78519	44756	91253	178584	80838	51132	23687	113493	79351	86399	79637	127994	50282	19488
Endogenous	mt-co1	GSONMCytCox1.1	39799	333604	65055	351445	54630	189923	228927	329557	209417	186880	138016	280926	379191	369808	259491	305298	389893	235674	275964	273162	171830	125899	263725	32716	61232	319133	149709	104643	219627	242815	292817	170467	296767	124441	151422	165223	281509	271223	263879	60422	408597	162852	123000	392916	294280	120480	42906
Endogenous	mt-cytb	GSONMcytocB.1	14832	170135	30396	222953	43335	124280	80657	111485	150460	94987	88368	169800	224394	159378	158850	161760	138236	134739	173396	174539	91785	91040	160239	18027	30145	211755	138107	116170	166526	200794	161812	164429	168237	88526	61084	101557	235166	190135	137050	32143	199745	101917	90159	231601	177507	58152	19960
Endogenous	mt-nd4l	GSONMNADH.1	1687	12102	2428	10549	5185	9231	5056	6693	10679	3911	7194	14336	10084	8205	7285	9050	4146	4202	11215	11309	5723	3727	7284	904	2160	12023	17944	8349	11117	11756	9934	11737	9857	5229	3283	7821	18177	8219	7608	2909	8132	6512	7334	10415	12419	2862	1791
Endogenous	mt-dlp	GSONMDisplLoop.1	2653	25310	6860	18501	8629	15231	37504	18339	19008	24259	13290	20678	24252	22959	15632	15830	31516	21653	39279	15174	14843	7861	17886	5089	6319	15671	12627	8750	10800	16385	12741	14899	20830	20244	22769	11276	14826	26179	9236	6359	35083	15047	13147	23870	15731	15798	8755
Endogenous	agfg1-like	GSONMT00066823001.1	17	99	23	87	48	62	39	77	61	52	54	64	84	84	44	48	73	51	54	74	49	31	58	15	21	95	77	54	48	45	68	42	70	32	33	44	98	72	37	12	84	41	57	58	69	40	15
Endogenous	anxa2	GSONMT00072079001.1	17	85	22	73	23	56	43	70	70	62	69	58	66	90	68	51	68	64	98	76	41	45	68	13	21	85	86	34	48	71	87	79	56	41	45	51	91	72	55	21	78	49	60	61	93	43	17
Endogenous	apoc1	GSONMT00007930001.1	17	80	77	824	278	1787	2024	946	1157	727	1148	247	79	251	116	718	243	665	420	933	294	597	3740	592	380	864	3905	4128	1667	4384	5972	752	646	284	150	862	1230	175	168	83	807	191	964	193	76	256	171
Endogenous	atg16l1	GSONMT00067357001.1	9	75	20	83	12	47	42	59	70	54	50	60	79	84	43	64	73	50	79	76	38	49	52	12	23	92	71	29	51	65	69	49	56	37	42	53	87	53	39	18	95	40	38	60	78	34	11
Endogenous	bmp10-like	GSONMT00081581001.1	6	38	13	62	11	37	24	28	42	29	32	37	40	41	51	37	41	41	56	31	21	33	26	6	10.18	52	38	28	40	40	41	47	40	30	25	28	53	60	38	8	54	32	23	61	29	22	9
Endogenous	ctsz	GSONMT00073841001.1	6778	16507	8605	15273	13562	15107	5455	10037	16748	18312	22654	6077	10704	9914	5302	7417	10718	10812	10508	16705	9071	5029	12890	4660	5228	8183	14689	7686	18703	12533	10506	9242	8713	13202	10640	7111	10927	15248	6311	6313	8443	10572	17598	7297	11475	6641	6633
Endogenous	cycB	GSONMT00034588001.1	5954	10690	4098	10926	11460	14102	6254	9626	22431	8111	22859	11609	10286	6796	5379	8400	11649	15279	12427	12392	13480	4956	10369	4348	4585	6698	9705	3958	16817	6733	14008	11311	7135	12673	5892	9469	11868	9744	8720	5083	7188	10123	14218	9137	11804	6939	4863
Endogenous	dcaf11	GSONMT00017962001.1	22	95	35	150	58	109	108	137	166	106	211	174	130	139	89	112	122	117	121	220	134	58	165	33	42	203	187	153	132	151	124	141	163	94	66	89	217	140	117	44	170	116	105	145	178	69	43
Endogenous	dglucy	GSONMT00060826001.1	4.54	15.38	7.64	17.49	7.76	17.24	9.25	13.37	17.14	15.5	15.31	13.38	14.1	18.15	14.84	12.76	14.25	13.22	19.98	14.11	10.51	12.21	12	4.55	10.18	16.14	17.14	13	12.66	12.51	15.97	10.63	12.65	7.35	11.16	13.74	17.79	13.38	7.9	5.02	16.28	11.42	11.74	15.4	14.61	11	5.93
Endogenous	erich3	GSONMT00057803001.1	5	15.38	7.64	17.49	7.76	17.24	9.25	13.37	17.14	15.5	15.31	13.38	14.1	18.15	14.84	12.76	14.25	13.22	19.98	14.11	10.51	12.21	10.15	4.55	10.18	16.14	17.14	13	12.66	12.51	15.97	10.63	12.65	7.35	11.16	13.74	17.79	13.38	8	5.02	16.28	11.42	11.74	15.4	14.61	11	5.93
Endogenous	fbxo5	GSONMT00060198001.1	121	233	118	498	439	297	339	362	605	460	647	1083	510	307	176	277	529	486	253	1052	424	139	273	154	97	524	989	622	500	253	250	368	437	665	361	336	671	565	211	123	593	512	595	454	498	160	136
Endogenous	galnt3	GSONMT00074559001.1	70	391	136	436	243	229	102	253	490	74	339	240	255	132	120	264	168	256	277	230	165	114	100	45	78	123	232	133	347	101	256	209	247	166	60	141	316	211	168	46	130	150	259	240	228	99	61
Endogenous	gsh-px	GSONMT00064347001.1	64	163	126	211	145	167	170	315	337	412	310	325	189	238	159	224	219	148	321	343	236	162	308	70	88	253	560	308	254	281	243	231	192	339	289	206	375	304	124	118	177	166	250	212	360	210	128
Endogenous	gtf3a	GSONMT00054370001.1	27	183	45	260	95	151	197	228	269	158	356	213	140	230	118	216	163	155	149	380	163	148	352	112	101	218	374	133	182	353	189	367	189	180	223	132	386	251	142	59	182	241	137	148	255	107	89
Endogenous	haus3	GSONMT00001531001.1	35	244	33	366	79	177	154	265	194	154	183	260	263	261	182	194	271	201	212	327	155	111	203	42	64	255	240	121	208	212	216	170	199	130	138	139	260	276	152	55	247	150	113	313	238	115	42
Endogenous	hbb	GSONMT00008808001.1	105	507	306	6416	302	12319	2474	13375	2734	1549	6133	1726	5872	480	471	2031	3450	5125	2190	5395	1237	5478	15447	2082	1298	2432	12266	6637	3220	12078	2038	2978	1720	2599	470	1945	3989	455	1021	182	633	445	2037	219	743	324	315
Endogenous	ifngr1	GSONMT00051063001.1	7	15.38	7.64	17.49	7.76	17.24	9.25	13.37	17.14	15.5	15.31	13.38	14.1	18.15	14.84	12.76	14.25	13.22	19.98	14.11	10.51	12.21	12	4.55	10.18	16.14	17.14	13	12.66	12.51	15.97	10.63	12.65	7.35	11.16	13.74	17.79	13.38	11	5.02	16.28	11.42	11.74	15.4	14.61	11	5.93
Endogenous	igf-1	M95183b.1	5	28	9	40	8	29	15	15	26	20	21	29	39	23	23	29	22	21	44	21	19	20	18	4.55	10.18	27	29	15	21	26	21	26	14	15	12	23	24	34	18	5.02	29	19	12	35	14.61	11	7
Endogenous	igf-2	GSONMT00079535001.1	15	41	41	49	41	38	24	38	98	47	46	33	86	28	14.84	16	27	26	51	30	56	32	36	9	10.18	27	33	18	99	28	39	50	45	63	51	35	169	28	22	5.02	22	37	36	61	31	37	11
Endogenous	igf-3	GSONMT00034330001.1	4.54	26	8	31	8	27	13	31	23	19	20	33	38	36	22	19	24	19	39	19	15	12.21	23	4.55	10.18	30	21	28	26	28	24	24	22	13	19	26	38	29	14	6	35	15	12	38	31	19	5.93
Endogenous	igfr1b	AY100460.1	15	106	30	111	34	102	44	85	109	69	92	116	102	119	53	91	78	72	114	115	64	48	81	19	25	90	128	86	101	83	108	74	74	66	31	86	119	79	59	19	101	80	67	97	83	32	21
Endogenous	il17rd	GSONMT00049780001.1	88	537	185	511	240	337	141	378	608	158	408	332	431	287	228	417	237	251	289	303	223	146	143	42	103	280	403	234	392	278	384	287	271	210	97	270	470	249	279	66	227	250	346	392	336	119	81
Endogenous	impa2	GSONMT00028083001.1	157	453	186	1148	672	740	1759	1560	2347	1957	2287	2568	1100	1297	570	924	1075	1094	826	4676	2020	628	2615	637	720	2559	3038	1146	1624	2173	1355	2497	2050	2139	1430	1046	3030	2835	1245	497	1285	3303	1555	989	2544	895	1051
Endogenous	ing3	GSONMT00002006001.1	22	40	23	67	53	88	34	53	106	49	148	152	71	72	43	91	50	63	52	95	72	39	71	23	19	84	129	103	90	88	63	83	74	84	42	60	136	71	80	41	52	79	83	61	102	37	32
Endogenous	itga7	GSONMT00050451001.1	7	47	7.64	29	7.76	17.24	29	48	17.14	15.5	15.31	29	20	28	31	31	34	20	30	30	28	25	18	4.55	10.18	37	18	13	29	27	30	14	24	16	12	25	37	29	22	5.02	37	14	11.74	33	18	11	12
Endogenous	kmt5b	GSONMT00023513001.1	15	103	35	77	40	72	20	54	88	32	87	103	66	67	48	54	51	64	52	72	49	42	46	7	10.18	77	89	120	87	69	76	47	60	44	20	71	95	53	50	17	49	41	40	51	60	25	21
Endogenous	krt18	GSONMT00004939001.1	4.54	15.38	12	36	25	168	53	92	78	98	109	35	17	25	24	52	36	49	47	106	28	77	163	53	34	89	271	146	153	212	245	132	61	37	12	81	114	21	32	13	79	14	267	19	14.61	34	36
Endogenous	krt8	GSONMT00010163001.1	7	15.38	13	78	19	194	41	38	113	35	105	36	19	18.15	19	42	34	27	45	97	34	47	171	16	22	94	186	52	109	228	193	100	51	32	19	98	67	23	22	12	34	43	105	34	14.61	15	10
Endogenous	lin7b	GSONMT00041471001.1	68	101	36	319	172	168	276	226	518	356	511	338	306	365	137	268	313	328	198	541	344	139	421	147	204	342	344	290	414	472	295	355	329	567	318	264	444	458	187	200	448	547	322	313	561	237	201
Endogenous	mettl3	GSONMT00052095001.1	4.54	15.38	7.64	17.49	7.76	17.24	9.25	13.37	17.14	15.5	15.31	13.38	14.1	18.15	14.84	12.76	14.25	13.22	19.98	14.11	10.51	12.21	10.15	4.55	10.18	16.14	17.14	13	12.66	12.51	15.97	10.63	12.65	7.35	11.16	13.74	17.79	13.38	7.9	5.02	16.28	11.42	11.74	15.4	14.61	11	5.93
Endogenous	mr-1	BX875550b.1	129	307	122	274	252	329	190	227	381	202	439	319	222	172	137	223	212	397	289	296	318	114	312	92	117	209	244	345	413	192	259	236	237	334	106	218	279	327	169	145	173	199	277	225	242	130	128
Endogenous	mrpl39-like	GSONMT00076085001.1	9	41	26	106	72	66	133	126	198	302	335	244	174	148	18	48	251	62	71	530	92	80	255	77	74	239	289	209	212	136	77	253	119	377	189	73	316	273	65	44	145	195	156	91	278	197	175
Endogenous	myo1b	GSONMT00081610001.1	25	210	80	190	77	95	36	103	195	29	117	121	99	70	34	138	50	71	103	87	62	40	37	18	30	58	94	151	124	78	100	95	60	45	27	54	108	98	62	25	58	68	63	82	90	28	16
Endogenous	nasp	GSONMT00082577001.1	37	103	26	316	96	156	188	117	191	179	313	299	187	179	90	210	106	131	144	377	173	68	344	65	117	232	259	253	295	394	160	276	162	156	183	178	328	298	135	145	160	265	141	122	232	63	92
Endogenous	npm2	GSONMT00055495001.1	4.54	15.38	7.64	17.49	9	17.24	9.25	13.37	17.14	15.5	15.31	13.38	14.1	18.15	14.84	12.76	14.25	13.22	19.98	14.11	10.51	12.21	10.15	4.55	10.18	16.14	17.14	13	12.66	12.51	15.97	10.63	12.65	7.35	11.16	13.74	17.79	13.38	7.9	5.02	16.28	11.42	11.74	15.4	14.61	11	5.93
Endogenous	ntan1	GSONMT00062522001.1	130	412	157	411	293	309	230	484	752	203	497	403	351	336	152	254	300	319	521	223	269	146	166	121	122	161	332	330	416	187	557	475	221	272	205	239	411	472	196	176	304	390	318	243	246	207	141
Endogenous	pde4d	GSONMT00048916001.1	18	103	23	121	27	61	55	95	82	76	60	111	81	121	70	74	127	74	102	107	50	33	68	12	23	112	70	26	72	64	96	59	72	48	45	69	95	77	68	15	101	39	49	99	97	53	15
Endogenous	pgk1	GSONMT00071424001.1	29	146	62	167	92	182	181	278	221	230	238	330	174	164	149	184	161	144	213	330	134	159	225	46	66	235	393	426	236	211	218	185	210	181	123	127	246	240	154	79	171	219	309	172	188	81	64
Endogenous	phb2	GSONMT00060106001.1	10	59	59	68	45	79	37	64	72	42	79	147	49	47	37	80	27	58	65	86	58	47	42	13	21	78	121	148	85	55	68	35	45	72	44	57	86	48	30	21	44	55	75	52	85	26	32
Endogenous	psmb9	GSONMT00001311001.1	4.54	17	7.64	39	9	141	31	76	46	23	40	26	23	22	14.84	27	33	64	47	62	38	43	81	30	14	62	120	73	59	144	97	41	35	26	12	48	56	16	29	8	41	13	193	18	22	19	10
Endogenous	ptgs2	GSONMT00067943001.1	224	414	104	550	748	537	216	455	690	248	917	501	298	186	232	326	345	648	387	730	358	272	353	167	120	476	596	936	383	330	744	468	495	302	280	519	721	468	471	242	215	675	580	465	431	295	152
Endogenous	pyc	GSONMT00069553001.1	22	78	31	106	52	66	39	78	96	56	47	90	66	88	58	70	72	50	77	77	60	35	73	10	20	96	67	103	57	70	71	62	49	45	35	64	95	68	46	21	79	43	45	78	80	28	16
Endogenous	ran	GSONMT00078711001.1	7	15.38	12	45	8	32	17	45	36	29	31	33	15	30	26	37	26	26	34	63	23	39	46	9	14	34	48	41	41	31	24	82	21	16	26	32	31	33	19	9	33	27	38	32	18	19	9
Endogenous	rpl22	GSONMT00068233001.1	36	336	104	493	125	369	470	618	517	679	498	362	208	276	223	318	304	196	291	805	202	349	576	158	179	413	1078	431	395	700	277	467	348	318	465	227	461	491	225	145	370	475	538	296	300	231	246
Endogenous	rpl24	GSONMT00046116001.1	36	534	380	339	240	964	1429	1323	903	1943	1058	463	294	322	347	456	320	355	484	1212	428	805	1256	340	284	670	2469	806	636	1565	601	884	618	1058	721	404	655	899	352	139	477	1184	1105	153	307	251	640
Endogenous	rpl30	GSONMT00038354001.1	59	376	274	931	289	1521	1123	1963	1048	1845	1121	418	285	279	308	805	435	453	652	1620	438	907	1840	476	546	959	2816	1244	1089	2353	790	900	786	863	781	477	697	733	315	204	432	779	1381	237	342	289	502
Endogenous	rplp1	GSONMT00048140001.1	8	52	14	67	22	51	46	34	64	49	39	68	29	61	43	32	41	34	61	44	27	21	35	10	15	48	54	38	65	46	48	43	46	44	34	34	68	69	37	14	55	29	39	74	49	30	7
Endogenous	rps9	GSONMT00053299001.1	18	138	68	244	122	276	201	341	227	220	261	147	129	154	96	252	122	88	183	415	131	235	303	81	97	240	725	857	201	466	180	267	163	224	162	154	217	186	102	71	165	151	249	127	159	84	115
Endogenous	s100a1	GSONMT00014770001.1	26	213	51	222	57	148	117	205	139	118	106	168	218	226	118	162	217	176	218	187	126	81	163	20	42	192	147	69	164	176	193	91	172	82	83	102	185	190	131	38	248	90	77	221	193	71	27
Endogenous	samm50	GSONMT00012478001.1	50	184	60	290	179	378	384	354	588	488	758	743	300	310	175	309	329	258	277	987	496	214	665	131	138	533	609	729	352	453	341	506	484	495	295	354	641	653	277	201	402	675	373	317	477	252	223
Endogenous	sec14l2	GSONMT00052374001.1	10	91	29	63	24	73	50	89	71	51	66	93	64	111	65	89	72	69	81	85	49	54	75	14	19	95	91	29	79	62	85	77	67	47	36	69	98	80	45	24	101	71	69	86	87	60	12
Endogenous	senp7	GSONMT00050506001.1	12	32	11	52	28	63	23	37	52	48	102	139	50	38	21	39	36	48	43	118	52	24	85	9	17	78	95	101	58	84	68	41	55	66	35	44	115	48	28	28	53	55	40	201	87	21	18
Endogenous	ska3	GSONMT00051546001.1	25	98	37	98	76	132	122	116	232	147	284	283	123	158	67	85	165	147	131	441	159	73	154	74	73	212	252	73	135	205	135	190	164	237	173	108	319	195	108	52	191	250	207	155	193	136	86
Endogenous	slc7a6os	GSONMT00001759001.1	53	106	52	174	204	323	247	213	328	302	425	451	233	221	102	139	262	251	179	486	343	108	328	71	85	369	455	558	246	317	205	386	247	318	247	207	430	302	161	202	331	420	243	153	361	154	161
Endogenous	smc6	GSONMT00052185001.1	38	137	55	119	111	125	57	85	139	51	101	126	116	85	62	99	74	65	125	114	67	72	68	21	28	93	121	87	108	72	67	83	82	60	37	70	124	134	66	31	104	75	74	79	88	32	37
Endogenous	tfip11	GSONMT00067806001.1	8	63	15	78	29	49	68	69	111	70	113	124	57	97	29	72	42	48	71	159	100	25	61	19	43	74	104	156	100	67	100	74	59	78	83	53	68	146	40	91	65	120	64	47	62	22	62
Endogenous	tob1	GSONMT00027418001.1	37	329	149	288	89	180	54	101	222	77	175	149	117	83	52	216	105	97	120	131	99	38	108	38	49	75	123	203	160	74	107	104	67	89	70	88	120	114	33	48	50	61	67	73	85	45	54
Endogenous	tubb	GSONMT00013009001.1	318	845	254	1741	1196	1757	1409	2013	2842	1657	3765	2357	1275	1337	669	1137	1414	1574	1227	3712	1952	1100	3012	558	872	1930	2659	1937	2301	2013	1767	2335	1352	2099	1105	1414	2534	2191	1148	1223	1350	2338	2063	1237	2208	1179	863
Endogenous	uchl1	GSONMT00009663001.1	45	198	70	287	150	281	191	197	345	154	380	493	283	192	137	248	158	217	305	545	223	147	224	61	71	309	496	470	295	270	391	331	261	310	107	157	501	267	199	77	235	277	335	226	301	126	123
Endogenous	vasa	GSONMT00030505001.1	97	786	316	691	430	459	232	401	737	211	675	556	524	322	213	631	289	344	389	334	374	189	231	70	128	339	471	505	485	354	427	485	328	304	162	261	544	346	276	129	298	303	344	339	374	217	109
[truncated: 3 more columns]

## Sheet: Table S4B
Table S4B Group A2 individual raw reads from Nanostrings assay. Geomean is the geomean of the negative control values used to determine minimim dectection limit, Geomean plus two standard deveiations.
Family ID			1	2	3	4	5	6	7	8	9	10	11	12	13	14	15	16	17	18	19	20	21	22	23	24	25	26	27	28	29	30	31	32	33	34	35	36	37	38	39	40	41	42	43	44	Mean reads	Geomean
Eyeing			0	1.4	33.7	35.1	38	38.9	42.2	44.4	45.8	46	46.1	46.3	46.5	47.2	55.9	57.3	58.5	63.1	67.5	69	69.8	70.9	72.5	73.7	73.9	76	76.7	77.1	79	83.1	84.6	84.9	85.3	85.9	86.5	87.1	88	90.8	92	92.3	94.7	96.2	97.4	100		geomean
FOV Count			194	194	194	194	194	194	194	194	194	194	194	194	194	194	194	194	194	194	194	194	194	194	194	194	194	194	194	194	194	194	194	194	194	194	194	194	194	194	194	194	194	194	194	194		15.6882
FOV Counted			194	184	194	194	194	160	193	194	194	194	153	194	194	187	194	194	193	193	193	194	194	161	194	194	192	163	159	194	194	162	194	194	157	160	194	189	194	194	194	194	194	194	194	194		SD
Binding Density			0.18	0.49	0.51	0.57	0.44	0.74	0.7	0.47	0.33	0.66	0.17	1.44	0.48	0.57	0.62	0.4	0.54	1.28	0.68	0.8	0.22	0.9	0.83	0.3	1.19	0.56	0.59	0.59	0.82	0.73	0.72	0.66	0.81	1.05	0.18	1.08	0.92	0.79	0.63	0.79	0.65	1.44	0.51	1		11.2932
Positive	POS_A	ERCC_00117.1	6394	20035	9216	16629	13275	10521	23601	24640	5297	17378	18535	20837	20694	17247	13710	21555	20336	23565	16444	17491	5286	15686	5745	14963	11665	8190	13542	15514	15082	8830	20403	17902	15768	11112	25082	9054	15634	15998	9977	15952	15723	15093	26044	19216	15565	GM+2SD
Positive	POS_B	ERCC_00112.1	1954	7307	4713	6428	5760	4639	9503	9879	1834	7968	7132	7708	9020	7104	6062	9470	8416	8303	7311	8553	1771	6034	2592	7032	4460	3709	5359	7297	6627	3073	7857	6359	6045	4211	10852	3712	7295	6217	4051	7113	5887	5486	8649	8110	6337.77	38.2746
Positive	POS_C	ERCC_00002.1	543	2375	1415	1947	1766	1451	2791	2862	603	2486	2266	2305	2697	2039	1844	2819	2497	2273	2159	2519	561	1828	758	2100	1310	1128	1740	2444	2120	948	2276	1829	1912	1262	3259	1151	2150	1951	1251	2156	1855	1641	2182	2378	1905.61
Positive	POS_D	ERCC_00092.1	162	507	298	431	404	296	602	631	165	578	490	572	621	490	420	634	533	565	474	562	127	452	221	446	364	273	395	497	493	239	480	459	433	311	721	303	502	444	300	487	407	401	572	508	437.955
Positive	POS_E	ERCC_00035.1	29	93	43	73	59	51	105	109	26	99	88	85	110	70	56	100	75	88	70	87	35	74	47	77	67	31	70	87	78	45	93	78	70	47	115	51	79	64	53	70	66	83	92	94	72.3182
Positive	POS_F	ERCC_00034.1	16	48	24	49	42	23	71	82	23	63	56	68	54	55	32	68	66	63	52	46	21	50	30	41	32	24	45	58	62	26	51	49	47	31	65	32	49	48	32	53	55	46	56	66	47.0455
Negative	NEG_A	ERCC_00096.1	13	14	10	11	6	4	18	18	8	10	13	10	16	8	7	12	23	33	7	21	14	8	9	13	25	9	11	14	14	8	10	6	10	2	10	8	9	14	8	14	8	11	5	15	11.75
Negative	NEG_B	ERCC_00041.1	15	29	37	40	28	27	54	53	24	41	12	95	29	35	45	31	52	57	51	47	37	42	56	28	59	25	30	50	35	28	57	55	40	34	29	53	45	55	37	47	59	75	24	59	42.2955
Negative	NEG_C	ERCC_00019.1	15	8	5	4	6	5	5	8	1	8	6	8	9	5	4	5	12	6	5	7	13	6	7	5	5	6	1	2	6	4	6	6	3	4	7	1	6	6	2	5	5	4	2	8	5.72727
Negative	NEG_D	ERCC_00076.1	11	12	4	6	7	7	13	17	12	14	11	18	13	9	9	10	11	12	12	20	16	8	19	12	17	9	6	14	25	8	11	11	10	12	12	8	20	12	7	6	12	15	10	19	11.9773
Negative	NEG_E	ERCC_00098.1	10	13	13	13	10	4	24	11	2	14	9	15	15	17	7	21	16	22	13	16	11	11	18	12	17	7	4	11	15	9	11	10	13	7	15	8	14	14	11	18	4	10	10	17	12.3182
Negative	NEG_F	ERCC_00126.1	14	23	23	22	21	18	33	30	12	29	15	38	39	26	26	27	28	42	24	27	12	25	41	29	28	13	16	27	22	17	20	23	24	15	22	11	31	28	20	27	31	39	10	32	24.5455
Negative	NEG_G	ERCC_00144.1	14	11	17	23	10	21	25	13	15	17	5	30	27	14	24	23	24	26	18	20	13	19	30	10	32	17	12	16	28	28	22	19	10	16	7	16	31	20	14	25	13	44	2	33	19.4091
Negative	NEG_H	ERCC_00154.1	8	16	14	28	15	20	27	17	7	33	11	26	11	16	18	15	14	23	18	23	13	23	31	11	19	17	17	6	35	18	19	16	17	19	4	22	24	13	16	22	16	39	10	20	18.3409
Housekeeping	ef1a	GSONMT00075918001.1	15	14.59	12.31	17	17	10.17	20.71	17.66	15	17.88	9.67	22.28	17.65	13.71	17	15.67	19.81	22.87	14.69	20.18	14.88	14.49	21.52	13.04	20.89	11.56	8.44	12.4	19.82	12.38	15.57	14.06	12.6	10.05	11.07	10.06	18.81	16.56	10.93	16.42	21	30	9	21.65	15.8648
Housekeeping	ppia	GSONMT00021472001.1	17	14.59	13	14.49	12	13	44	17.66	7.01	22	9.67	22.28	21	22	18	17	21	69	14.69	24	14.88	20	21.52	18	30	11.56	18	21	51	13	20	14.06	12.6	18	11.07	10.06	27	22	14	16.42	12.82	25	12	21.65	19.7507
Housekeeping	b-actin	GSONMT00021894001.1	394	514	888	437	720	621	1389	902	267	1361	288	595	335	1044	975	293	1012	5629	775	1216	211	770	419	487	1893	937	1153	634	4703	822	1286	391	382	794	177	823	691	865	485	589	488	962	414	527	921.773
Housekeeping	g6pd	GSONMT00035681001.1	117	167	162	231	343	176	402	225	104	358	66	250	79	354	377	86	334	294	130	292	107	188	151	159	202	165	209	173	549	142	426	202	120	258	41	281	198	288	218	247	223	319	238	168	223.159
Endogenous	mt-atp8	GSONMAdenosineT8.1	30777	46590	144520	130735	132477	106896	169423	103633	34306	112796	24185	116272	66701	81339	72561	46065	42577	134953	51982	139683	31253	117233	133245	41303	106835	75030	55569	49694	127100	128697	156149	117665	72902	89214	17603	190193	131864	92651	58643	64465	102584	258578	31611	218018	96740.2
Endogenous	mt-co1	GSONMCytCox1.1	51413	165377	110665	151049	106599	191694	173245	117625	120177	167507	11816	291001	171840	166140	211267	170818	202096	277398	262574	235837	66269	194191	233794	110013	287598	166159	141008	178068	202202	170501	177246	225535	205379	235201	52975	197818	342225	284568	225732	314657	213387	251507	216539	200357	187479
Endogenous	mt-cytb	GSONMcytocB.1	23084	51152	64564	106521	56854	69426	80427	106961	77558	84045	6992	268626	64647	81020	100372	61685	93654	189533	100715	84688	47628	98385	107364	36700	148253	49811	99831	82294	72756	76897	138323	151720	95781	128850	32216	126070	105573	105319	92265	96167	135309	154053	96439	170883	95941.2
Endogenous	mt-nd4l	GSONMNADH.1	1643	3949	4968	13167	6290	3493	7765	10946	4358	4451	536	11769	2599	6526	4892	2936	4349	14094	2625	7775	2044	10090	5560	1855	7943	3746	4458	3046	5519	8001	11775	15934	4700	6879	1296	12554	4754	7584	4437	3041	7645	16468	3736	10478	6424.41
Endogenous	mt-dlp	GSONMDisplLoop.1	2268	9120	7585	11371	4971	16353	22144	8815	8589	14427	4044	19308	17723	13149	11510	13109	18642	7405	25040	19950	3071	8970	13114	12215	12692	5491	15978	25112	21249	6308	9845	12628	11432	15159	10973	12677	49508	10985	7592	27815	14589	20741	14352	18749	14017.5
Endogenous	agfg1-like	GSONMT00066823001.1	37	48	59	56	54	62	128	69	26	56	9.67	103	43	69	70	55	68	99	66	105	42	52	74	27	85	27	31	45	93	47	100	67	40	59	17	86	80	50	69	92	69	106	36	82	62.697
Endogenous	anxa2	GSONMT00072079001.1	21	39	82	67	63	71	78	51	23	77	9.67	66	54	58	62	59	57	94	46	107	29	81	95	44	67	43	32	49	101	64	84	44	58	57	11.07	75	107	64	47	77	56	105	31	104	61.585
Endogenous	apoc1	GSONMT00007930001.1	192	1260	4062	607	349	950	948	287	403	1782	115	711	2585	1491	4600	381	1909	36477	380	3848	170	2342	2107	314	10188	4643	3685	2076	9696	8868	720	628	433	1061	411	1394	846	2868	973	151	314	2904	336	357	2745.95
Endogenous	atg16l1	GSONMT00067357001.1	23	35	60	55	52	51	70	52	29	63	11	90	59	46	71	47	57	82	45	79	33	60	94	35	81	52	48	40	77	42	54	58	61	39	12	61	75	63	63	76	65	92	23	77	55.8636
Endogenous	bmp10-like	GSONMT00081581001.1	12.24	14.59	18	38	23	22	21	30	27	26	9.67	67	27	19	33	26	31	44	37	29	23	20	50	25	43	12	31	37	21	18	36	39	22	27	11.07	28	27	30	19	35	38	42	16	36	28.1948
Endogenous	ctsz	GSONMT00073841001.1	3006	8393	10784	6500	17419	12418	17503	8813	3662	13402	981	14200	9400	20346	17144	6934	13799	18847	14979	26721	4528	10957	6910	8722	9298	10670	9073	19179	41384	5498	13364	5213	4840	7772	3190	12878	12620	8685	11179	12357	10430	13955	6297	10344	11468
Endogenous	cycB	GSONMT00034588001.1	4771	11391	11576	8666	18439	9196	20367	7472	5136	21947	1350	15374	7437	19179	16613	8773	22381	9026	9441	19590	6313	15687	9213	9173	13288	10681	12329	14177	27186	6417	14007	10759	7774	10676	2806	16542	15096	14491	11264	16461	11322	15978	15355	10073	12390.8
Endogenous	dcaf11	GSONMT00017962001.1	34	59	83	130	135	79	181	117	91	122	28	242	77	187	177	84	174	182	127	140	60	123	117	70	215	90	99	114	204	97	237	100	109	145	28	154	200	194	159	208	155	251	183	208	135.659
Endogenous	dglucy	GSONMT00060826001.1	12.24	14.59	12.31	14.49	11.05	10.17	20.71	17.66	7.01	17.88	9.67	22.28	17.65	13.71	14	15.67	19.81	23	14.69	20.18	14.88	14.49	21.52	13.04	21	11.56	8.44	12.4	19.82	12.38	15.57	14.06	12.6	10.05	11.07	10.06	18.81	16.56	10.93	16.42	12.82	20.65	6.84	21.65	14.918
Endogenous	erich3	GSONMT00057803001.1	12.24	14.59	12.31	14.49	11.05	10.17	20.71	17.66	7.01	17.88	9.67	22.28	17.65	13.71	13.15	15.67	19.81	22.87	14.69	20.18	14.88	14.49	21.52	13.04	20.89	11.56	8.44	12.4	19.82	12.38	15.57	14.06	12.6	10.05	11.07	10.06	18.81	16.56	10.93	16.42	12.82	20.65	6.84	21.65	14.8932
Endogenous	fbxo5	GSONMT00060198001.1	86	273	157	482	293	373	348	575	262	230	28	645	244	516	422	177	527	550	481	559	179	555	331	270	347	263	402	338	514	184	876	394	272	302	225	433	941	731	560	436	494	835	513	645	415.182
Endogenous	galnt3	GSONMT00074559001.1	156	233	187	164	327	89	548	221	99	394	13	389	70	429	212	109	227	333	102	264	147	286	173	126	173	141	161	116	235	74	367	244	137	169	51	248	164	229	187	259	180	361	130	215	207.705
Endogenous	gsh-px	GSONMT00064347001.1	104	145	246	264	592	460	371	386	169	605	113	527	428	710	688	186	744	246	294	454	69	507	286	610	350	308	363	564	725	170	324	289	116	215	96	349	501	469	230	210	383	654	661	182	371.886
Endogenous	gtf3a	GSONMT00054370001.1	85	91	116	161	340	118	847	248	104	328	14	349	102	332	301	183	221	315	151	179	90	213	188	166	222	135	176	208	455	154	221	123	253	306	40	257	463	278	194	258	183	349	159	423	229.523
Endogenous	haus3	GSONMT00001531001.1	50	130	120	151	138	146	239	189	109	157	12	312	125	173	201	139	195	228	260	262	86	171	228	110	231	127	104	164	241	145	242	194	176	216	56	183	351	261	202	306	206	314	117	262	182.477
Endogenous	hbb	GSONMT00008808001.1	2221	5709	10083	2089	3008	978	4401	747	384	1693	830	471	1641	1239	8702	5578	9997	33101	377	10201	341	2580	3321	638	33786	4526	5815	6160	4363	1819	737	468	2272	2952	444	822	2124	14406	1380	703	1252	1042	1258	1792	4510.25
Endogenous	ifngr1	GSONMT00051063001.1	12.24	14.59	12.31	14.49	11.05	10.17	20.71	17.66	7.01	17.88	9.67	22.28	17.65	13.71	15	15.67	19.81	23	14.69	20.18	14.88	14.49	21.52	13.04	20.89	11.56	8.44	12.4	19.82	12.38	15.57	14.06	12.6	10.05	11.07	10.06	18.81	16.56	10.93	16.42	12.82	20.65	10	21.65	15.01
Endogenous	igf-1	M95183b.1	12.24	14.59	12.31	14.49	13	14	20.71	17.66	9	17.88	9.67	48	17.65	13.71	20	15.67	28	32	27	25	14.88	18	36	25	25	13	17	29	29	12.38	25	18	12.6	30	11.07	14	26	20	17	20	22	25	13	32	20.1707
Endogenous	igf-2	GSONMT00079535001.1	22	29	48	69	77	32	94	135	83	17.88	9.67	123	17.65	61	53	35	71	123	99	129	37	97	38	36	95	13	29	16	103	37	38	75	24	75	12	76	81	38	68	41	71	114	62	277	65.4818
Endogenous	igf-3	GSONMT00034330001.1	12.24	14.59	19	30	11.05	16	29	21	16	21	9.67	31	19	13.71	25	16	37	31	26	29	20	26	42	13.04	32	14	23	28	25	14	15.57	28	16	23	11.07	23	27	16.56	17	25	19	27	8	34	21.6932
Endogenous	igfr1b	AY100460.1	39	55	77	91	100	58	85	108	44	74	16	143	73	81	96	46	73	175	81	120	35	78	83	40	101	66	46	58	86	71	113	78	72	65	17	107	104	92	63	90	75	126	42	91	78.0455
Endogenous	il17rd	GSONMT00049780001.1	208	353	194	244	304	152	378	310	158	338	15	493	90	457	204	182	268	600	123	354	195	339	259	90	308	163	164	131	365	148	521	391	225	242	84	290	235	368	251	230	267	481	178	308	264.955
Endogenous	impa2	GSONMT00028083001.1	150	439	977	1498	1529	955	2381	1956	932	2516	109	3087	1639	2626	3270	622	2230	1544	1995	843	276	1505	977	1759	2667	1489	2038	2885	3000	949	3100	1041	963	1879	691	2426	4897	3417	1637	1673	1667	3250	2361	2544	1827.02
Endogenous	ing3	GSONMT00002006001.1	26	41	40	85	94	33	113	120	60	54	14	128	30	102	63	49	86	104	46	71	38	88	51	37	88	37	68	50	133	32	136	84	70	88	38	82	60	92	55	64	90	141	62	47	70.2273
Endogenous	itga7	GSONMT00050451001.1	12.24	15	23	15	12	16	20.71	17.66	11	19	9.67	33	17.65	15	16	22	19.81	55	31	36	14.88	28	34	13.04	32	15	13	12.4	39	12.38	23	18	12.6	22	11.07	26	33	25	15	21	25	32	14	30	21.3207
Endogenous	kmt5b	GSONMT00023513001.1	36	40	36	53	66	28	82	70	21	64	15	116	24	75	53	34	49	113	34	58	40	69	69	21	83	37	29	30	70	26	120	70	42	49	19	89	28	54	44	36	57	87	40	56	53
Endogenous	krt18	GSONMT00004939001.1	74	100	291	41	89	43	159	34	22	56	13	51	104	216	246	41	81	1327	26	358	32	179	111	23	427	221	321	144	2161	98	113	37	74	115	26	104	77	198	109	30	53	276	44	72	191.295
Endogenous	krt8	GSONMT00010163001.1	43	62	238	32	46	38	101	34	45	169	9.67	126	55	91	339	29	78	3072	20	176	32	219	106	40	388	136	203	71	777	254	92	42	49	75	15	58	190	167	60	63	52	141	31	57	184.583
Endogenous	lin7b	GSONMT00041471001.1	49	103	206	153	385	247	673	273	134	493	17	622	289	362	528	283	562	204	349	286	64	349	283	385	326	296	222	678	778	161	423	116	295	293	101	387	751	369	420	609	367	422	586	310	345.659
Endogenous	mettl3	GSONMT00052095001.1	12.24	14.59	12.31	14.49	11.05	10.17	20.71	17.66	7.01	17.88	9.67	22.28	17.65	13.71	13.15	15.67	19.81	22.87	14.69	20.18	14.88	14.49	21.52	13.04	20.89	11.56	8.44	12.4	19.82	12.38	15.57	14.06	12.6	10.05	11.07	10.06	18.81	16.56	10.93	16.42	12.82	20.65	6.84	21.65	14.8932
Endogenous	mr-1	BX875550b.1	101	260	251	249	469	303	511	225	100	472	68	331	218	461	407	131	522	282	249	415	130	268	187	245	265	250	223	213	510	201	382	267	159	268	54	394	441	328	170	399	294	323	273	247	284.455
Endogenous	mrpl39-like	GSONMT00076085001.1	23	37	84	154	144	262	107	156	131	150	10	282	210	184	226	51	328	113	211	108	27	260	161	192	170	279	151	306	263	93	295	80	107	103	80	238	586	284	132	216	154	276	327	164	179.886
Endogenous	myo1b	GSONMT00081610001.1	65	85	36	55	119	28	195	101	31	125	9.67	102	17.65	137	56	42	70	143	31	99	51	69	52	29	38	20	41	12.4	84	32	165	83	38	83	20	97	39	56	47	53	70	91	35	71	66.4482
Endogenous	nasp	GSONMT00082577001.1	71	101	68	175	198	118	428	238	132	250	53	310	149	318	253	104	215	247	208	123	78	143	98	127	207	150	230	210	284	169	383	207	149	271	39	239	279	324	132	196	169	366	343	263	200.341
Endogenous	npm2	GSONMT00055495001.1	12.24	14.59	12.31	14.49	11.05	10.17	20.71	17.66	8	17.88	9.67	22.28	17.65	13.71	13.15	15.67	19.81	22.87	14.69	20.18	14.88	14.49	21.52	13.04	20.89	11.56	8.44	12.4	19.82	12.38	15.57	14.06	12.6	10.05	11.07	10.06	18.81	16.56	10.93	16.42	13	20.65	6.84	21.65	14.9198
Endogenous	ntan1	GSONMT00062522001.1	131	245	149	225	490	270	495	235	107	512	55	299	115	483	369	230	579	334	186	379	195	415	205	199	222	129	230	182	630	160	663	214	138	217	82	226	213	365	395	305	266	301	285	367	283.909
Endogenous	pde4d	GSONMT00048916001.1	25	53	70	64	69	76	93	53	53	81	9.67	133	64	65	84	64	73	86	77	96	29	72	110	55	96	50	48	60	90	58	67	90	51	81	23	75	120	80	81	85	88	137	39	93	71.9698
Endogenous	pgk1	GSONMT00071424001.1	50	150	136	184	245	165	333	263	77	319	35	244	150	222	286	109	208	620	138	243	73	236	140	116	315	171	185	206	495	180	367	163	192	177	64	197	270	249	159	188	174	281	121	207	206.886
Endogenous	phb2	GSONMT00060106001.1	20	41	47	69	82	28	111	108	41	81	14	93	26	109	73	39	67	95	35	74	26	88	67	37	87	47	53	56	140	40	117	80	38	70	43	82	50	62	49	40	75	107	47	63	64.0227
Endogenous	psmb9	GSONMT00001311001.1	86	37	56	35	32	22	59	19	14	35	14	33	30	97	72	19	78	308	25	307	24	42	48	15	234	145	96	77	684	34	104	19	32	68	11.07	38	38	93	29	31	29	163	19	21.65	78.9255
Endogenous	ptgs2	GSONMT00067943001.1	239	467	689	504	748	448	565	708	507	503	160	1311	233	1225	504	272	1239	690	278	776	343	1048	412	286	693	187	249	472	1191	217	627	358	389	257	112	657	685	408	806	897	602	999	822	874	583.114
Endogenous	pyc	GSONMT00069553001.1	19	63	58	68	61	48	95	80	35	67	18	97	31	69	60	50	64	93	49	94	41	73	76	23	72	48	41	51	89	47	73	83	56	54	15	87	96	68	66	77	51	92	32	75	61.4773
Endogenous	ran	GSONMT00078711001.1	19	30	15	30	13	23	27	31	26	21	9.67	31	17.65	37	20	26	41	51	25	44	45	63	66	31	45	11.56	48	32	57	18	55	16	33	30	13	34	63	18	27	27	24	24	23	27	31.0882
Endogenous	rpl22	GSONMT00068233001.1	93	162	331	220	518	311	1080	370	168	699	51	462	422	469	738	342	458	1206	428	696	67	434	324	633	673	410	441	958	2232	297	487	179	352	347	147	385	1896	912	278	479	203	730	353	418	519.523
Endogenous	rpl24	GSONMT00046116001.1	302	411	771	364	749	1004	2268	449	255	2223	206	372	1301	828	1580	551	1275	2551	552	2150	109	744	466	1412	1686	1117	1385	2319	7525	633	1270	189	545	585	265	267	3792	1695	451	663	277	758	290	486	1115.7
Endogenous	rpl30	GSONMT00038354001.1	406	607	1181	410	852	904	2265	583	276	1938	263	508	1174	1398	1892	850	1236	5366	929	3185	90	989	609	769	2846	1585	2014	2129	10219	682	1231	227	774	746	308	533	2540	2049	626	1029	371	1439	548	600	1390.36
Endogenous	rplp1	GSONMT00048140001.1	16	29	28	28	20	28	47	43	35	44	9.67	93	43	46	42	23	33	53	41	36	21	40	46	13.04	65	23	31	47	47	28	36	51	32	31	20	37	51	37	34	40	26	61	26	45	36.948
Endogenous	rps9	GSONMT00053299001.1	82	98	248	140	180	161	508	225	72	389	220	143	138	318	284	167	199	1053	145	451	43	312	141	163	424	375	372	303	1931	206	359	105	209	202	36	154	440	275	158	223	118	289	163	202	282.364
Endogenous	s100a1	GSONMT00014770001.1	43	87	117	116	99	128	138	86	78	117	14	201	109	124	139	119	149	166	181	178	70	115	153	94	198	115	84	108	168	110	130	138	136	140	31	148	219	195	165	205	141	207	89	142	129.318
Endogenous	samm50	GSONMT00012478001.1	55	129	373	553	509	413	603	518	259	563	44	721	378	626	745	194	687	377	506	351	140	464	297	414	652	369	555	762	770	246	941	331	270	504	132	561	884	654	445	541	420	728	548	553	472.386
Endogenous	sec14l2	GSONMT00052374001.1	25	56	88	81	75	77	90	59	41	84	18	93	61	73	66	57	58	95	90	97	38	77	97	39	100	64	51	70	114	72	89	78	65	50	16	86	103	87	60	91	81	150	24	125	72.9773
Endogenous	senp7	GSONMT00050506001.1	14	27	31	47	37	30	37	50	32	31	9.67	107	39	81	52	20	82	90	39	58	22	48	30	22	88	35	55	21	81	22	91	74	30	46	12	70	44	77	52	50	67	102	61	62	49.447
Endogenous	ska3	GSONMT00051546001.1	32	69	120	150	157	146	176	185	129	147	9.67	306	109	188	185	74	234	171	150	151	60	244	155	143	214	101	167	191	299	82	339	126	112	155	50	244	312	225	220	187	224	443	115	228	171.015
Endogenous	slc7a6os	GSONMT00001759001.1	92	107	258	316	289	199	337	327	175	323	127	468	217	367	389	120	392	257	271	309	95	338	217	236	327	261	291	327	491	153	370	267	182	265	71	410	515	440	262	257	308	433	299	363	284.5
Endogenous	smc6	GSONMT00052185001.1	52	74	64	64	90	58	156	90	63	101	14	142	37	110	92	53	85	109	40	118	78	80	87	40	94	41	57	49	115	50	112	98	77	64	23	98	95	59	72	84	81	122	36	89	77.5682
Endogenous	tfip11	GSONMT00067806001.1	16	29	24	68	72	55	169	96	29	122	15	117	46	74	92	54	124	72	52	63	17	60	36	74	78	59	52	96	147	49	157	23	84	77	22	68	113	93	41	102	98	107	158	110	75.2273
Endogenous	tob1	GSONMT00027418001.1	74	124	75	72	111	97	260	79	46	218	20	109	61	169	150	96	179	85	116	98	61	95	63	64	109	55	71	90	191	46	101	80	83	107	34	109	127	104	77	130	104	113	66	87	100.136
Endogenous	tubb	GSONMT00013009001.1	361	1116	1698	1691	2737	1178	3782	2142	1250	3340	406	3571	1587	4080	2443	1122	3307	2714	2037	1955	708	2622	1338	1426	2789	1683	2330	3104	4902	1033	3768	1794	1624	2154	499	3370	2795	2660	2177	2988	1973	3638	3719	2920	2284.8
Endogenous	uchl1	GSONMT00009663001.1	65	134	142	252	333	103	323	246	124	238	37	426	91	354	286	130	275	388	117	233	76	255	229	147	380	162	212	134	360	93	448	209	146	277	58	324	267	385	241	207	249	417	201	343	229.932
Endogenous	vasa	GSONMT00030505001.1	239	486	203	315	575	184	613	391	178	488	57	487	107	525	307	172	420	367	155	428	222	302	292	129	258	209	244	212	436	159	513	321	195	295	90	400	239	255	257	295	322	439	204	296	301.841

## Sheet: Table S4C
Table S3C Group B raw individual reads from Nanostrings assay. Geomean is the geomean of the negative control values used to determine minimim dectection limit, Geomean plus two standard deveiations.
Family ID			1	2	3	4	5	6	7	8	9	10	11	12	13	14	15	16	17	18	19	20	21	22	23	24	25	26	27	28	29	30	31	32	33	34	35	36	37	38	39	40	41	42	43	44	45	46	47
Eyeing rate			0	0	0	0	0	0	0	0	0	0	0.6	1.4	2.4	2.7	4.4	4.8	6.4	6.5	7.5	8.7	10.1	11.2	12.5	14.6	16.3	16.6	17.6	21.9	24.7	28.7	30.3	31.2	32.5	38.2	39	40.9	41.8	43.7	46.4	48.6	50.1	54.6	57.8	59.8	64.2	68	69.8
FOV Count			194	194	194	194	194	194	194	194	194	194	194	194	194	194	194	194	194	194	194	194	194	194	194	194	194	194	194	194	194	194	194	194	194	194	194	194	194	194	194	194	194	194	194	194	194	194	194
FOV Counted			193	194	194	193	193	194	194	193	194	194	194	194	168	155	194	194	194	146	194	194	193	194	194	193	194	194	194	193	194	194	193	194	194	194	193	194	165	192	194	194	157	193	194	194	164	194	193
Binding Density			0.31	0.36	0.69	0.32	0.25	0.64	0.13	0.36	0.34	0.61	0.71	0.22	0.66	0.66	0.21	0.25	0.14	0.1	0.18	0.13	0.29	0.18	0.1	0.17	0.81	0.43	0.27	0.65	0.51	0.36	0.53	0.92	0.2	0.19	0.9	0.3	0.37	0.82	0.67	0.6	0.27	0.38	0.21	0.98	0.66	0.37	0.18
Positive	POS_A	ERCC_00117.1	9414	26681	17812	16479	4980	15095	26715	18040	17981	16658	20522	15985	14680	14612	28408	11945	17828	5488	10558	15481	13803	21337	29782	7445	19022	26236	25694	15073	17332	23135	26361	22346	24070	10863	22579	8642	17201	20657	15702	23408	16863	16452	16301	20173	22461	13232	5367
Positive	POS_B	ERCC_00112.1	4183	11778	7978	7862	2662	7243	12042	9051	8116	6732	9336	7563	6157	6545	12058	5355	7810	2214	4537	6936	5496	8491	11289	3319	7861	12029	11319	5824	7307	9468	9886	8645	9715	3933	9604	2363	6855	8336	6526	8848	5692	6826	6118	7968	9672	5009	1867
Positive	POS_C	ERCC_00002.1	1251	3498	2371	2195	742	2112	3646	2671	2488	1911	2682	2322	1741	1996	3538	1466	2405	697	1371	2090	1663	2586	3443	984	2264	3470	3496	1790	2190	2630	2910	2441	2806	1191	2623	720	2080	2458	1834	2619	1818	2029	1807	2377	2743	1722	577
Positive	POS_D	ERCC_00092.1	268	769	544	443	153	508	776	594	511	463	583	479	421	437	745	333	476	148	295	408	328	542	767	233	524	744	683	424	505	564	673	603	644	265	615	182	497	594	423	595	427	461	412	563	614	342	126
Positive	POS_E	ERCC_00035.1	44	106	89	81	29	69	123	86	71	56	96	84	68	76	127	57	65	28	54	66	66	73	112	30	110	118	109	65	78	95	111	105	95	45	99	43	90	90	67	86	88	71	62	95	83	70	25
Positive	POS_F	ERCC_00034.1	28	67	46	50	14	49	109	72	64	50	53	45	40	51	76	41	60	11	35	44	30	54	99	26	57	82	87	43	37	71	88	40	54	38	39	38	55	65	57	70	49	53	24	35	72	42	17
Negative	NEG_A	ERCC_00096.1	2	13	14	13	3	22	21	19	11	17	12	10	14	13	17	1	11	7	16	7	9	15	12	2	15	14	10	10	3	12	11	18	8	7	4	21	10	17	16	9	16	20	2	8	19	4	8
Negative	NEG_B	ERCC_00041.1	31	29	33	22	39	49	30	28	21	60	69	20	22	46	31	4	16	4	17	14	16	18	22	11	68	38	28	46	26	33	23	18	10	17	20	32	21	61	36	51	15	18	5	67	71	34	27
Negative	NEG_C	ERCC_00019.1	3	7	7	3	3	4	8	9	6	5	10	3	1	6	3	1	4	1	3	4	2	5	6	1	7	9	4	4	5	5	3	3	1	8	3	10	2	8	9	6	3	4	1	1	9	2	10
Negative	NEG_D	ERCC_00076.1	2	10	25	7	7	9	15	14	7	12	17	8	16	10	12	9	6	1	8	6	5	4	8	3	16	17	12	16	12	9	7	9	5	9	15	20	9	21	11	9	4	5	6	3	18	10	15
Negative	NEG_E	ERCC_00098.1	5	12	16	8	5	18	10	10	4	19	23	7	7	9	16	2	13	2	8	6	6	15	15	6	17	15	18	9	11	16	15	7	7	7	8	27	13	12	12	10	14	12	5	13	18	5	10
Negative	NEG_F	ERCC_00126.1	16	25	28	25	27	45	31	46	25	32	39	20	14	26	34	10	24	6	21	20	16	19	24	4	44	46	32	22	21	31	23	21	13	15	21	23	20	28	33	25	16	14	14	38	31	17	10
Negative	NEG_G	ERCC_00144.1	6	14	29	16	2	25	2	15	14	16	24	10	15	15	7	4	5	3	5	2	9	10	2	6	26	18	8	17	11	10	13	11	4	11	5	7	7	36	19	14	6	11	2	30	13	8	12
Negative	NEG_H	ERCC_00154.1	11	12	10	14	7	14	3	17	12	19	9	15	17	29	9	3	3	3	4	6	8	10	4	7	22	10	6	18	13	5	24	9	5	11	12	14	14	28	20	14	3	11	1	20	8	12	12
Housekeeping	ef1a	GSONMT00075918001.1	6.12	13.82	17.89	21	6.81	18	10.44	20	26	18.06	20.16	15	10.26	17	12.64	6	8.17	2.72	8.27	6.55	7.49	13	8.82	4.01	21.68	17.81	11.78	14.34	10.56	12.04	12.44	10.31	5.4	13	9	20	9.95	22.2	17.45	13.66	7.64	10.49	3.09	14	18.32	8.28	12.12
Housekeeping	ppia	GSONMT00021472001.1	6.12	20	17.89	32	8	20	10.44	30	20	18.06	20.16	17	11	17	14	6	9	4	8.27	6.55	7.49	11	8.82	19	21.68	33	11.78	14.34	10.56	12.04	20	13	5.4	10.11	19	19	10	25	17.45	13.66	11	33	3.09	12.16	18.32	8.28	14
Housekeeping	b-actin	GSONMT00021894001.1	290	1353	415	1289	738	1154	180	1382	561	804	527	1013	379	546	421	366	366	84	279	156	206	524	75	626	533	670	290	1213	862	486	1557	767	267	1010	824	386	298	774	1125	664	687	1261	271	626	1373	358	330
Housekeeping	g6pd	GSONMT00035681001.1	77	199	193	213	122	195	47	256	130	169	223	129	136	179	65	79	95	30	67	22	97	185	17	75	260	140	89	209	145	131	387	199	71	93	197	78	91	236	133	273	118	196	33	183	223	116	43
Endogenous	mt-atp8	GSONMAdenosineT8.1	51682	70509	84298	59931	24786	58227	9987	93565	81341	44700	53272	28789	55057	91100	19160	32236	12567	7532	21055	12134	22533	23231	3205	45017	93084	69786	15354	65678	72191	26346	103223	75156	14460	8003	56636	22672	42949	97072	51342	76210	28869	53946	13846	61162	27294	19951	26604
Endogenous	mt-co1	GSONMCytCox1.1	120344	94549	249325	92917	77430	264340	27523	58562	95013	239252	259990	61280	182232	115834	69703	66205	40813	18776	58640	45361	137603	41738	22875	58133	271157	140382	102497	202376	219553	152246	151520	306052	42900	80629	316267	91324	102307	266574	287502	222523	46077	106985	73757	364150	133233	115411	58132
Endogenous	mt-cytb	GSONMcytocB.1	56696	61228	91225	51162	85192	101527	16991	44487	32013	119285	127989	26758	64757	68658	32049	18376	15535	13260	29523	20103	63113	28238	10221	20968	131072	61696	41680	152461	89146	68816	69958	108124	14294	15169	90837	73457	43294	105992	90100	92549	17789	38553	22498	188055	155317	95037	20736
Endogenous	mt-nd4l	GSONMNADH.1	2997	3965	4279	3463	3514	3495	713	4360	2495	6084	2292	1164	4104	4192	1212	1490	891	828	1093	764	2170	2006	322	1770	5159	2223	1317	10330	7492	2854	6342	5915	1093	424	3739	3263	2460	4456	3712	4981	2002	3606	946	6306	4326	3154	780
Endogenous	mt-dlp	GSONMDisplLoop.1	10604	20632	25166	19168	9514	29303	6956	24816	20309	28563	22495	7558	20553	17798	9978	9515	6349	3517	13957	8055	12370	4865	2613	7327	24554	22965	7612	27064	21389	16570	15476	20636	3969	4528	17776	3441	13208	21563	27596	16135	7091	11912	6494	17185	22578	11926	3987
Endogenous	agfg1-like	GSONMT00066823001.1	64	29	75	41	29	72	17	52	53	65	85	21	30	45	20	20	15	11	20	6.55	29	26	9	22	79	47	20	96	51	20	48	26	10	19	36	28	30	85	53	68	12	43	11	66	68	21	24
Endogenous	anxa2	GSONMT00072079001.1	32	51	74	38	30	64	10.44	60	43	50	66	16	48	65	25	9	11	5	12	19	32	10.55	8.82	20	99	51	20	51	42	45	54	34	7	19	36	28	36	64	55	62	21	29	8	78	33	24	28
Endogenous	apoc1	GSONMT00007930001.1	1359	2075	766	855	2439	4442	527	2976	2856	271	619	1113	437	1033	960	1611	1519	36	1463	130	398	157	49	1425	592	1130	382	2675	2823	585	2159	2275	454	2271	3381	78	602	1582	9806	629	2094	2053	818	534	3792	636	694
Endogenous	atg16l1	GSONMT00067357001.1	35	43	77	43	20	72	13	74	46	54	68	21	33	46	18	7	18	7	17	21	27	15	9	22	69	47	25	52	59	46	55	34	9	22	31	30	34	61	48	62	18	38	7	87	32	26	13
Endogenous	bmp10-like	GSONMT00081581001.1	20	19	21	24	23	31	14	27	19	43	47	10.01	16	26	12.64	3.11	8.17	4	16	10	20	10.55	8.82	5	43	23	17	32	19	21	18	23	5.4	11	17	21	24	44	26	23	7.64	14	4	46	44	25	16
Endogenous	ctsz	GSONMT00073841001.1	7973	13128	18954	12696	7725	21724	3417	25751	11389	6396	13953	9067	11544	15485	8538	7482	6031	1627	6983	3541	5710	8053	1151	6367	11006	11819	7107	11482	9791	6248	17651	14702	6925	7155	13050	2107	6775	10191	8714	12221	8551	15111	5226	11297	11017	4642	2324
Endogenous	cycB	GSONMT00034588001.1	6887	10342	17085	17561	5320	17263	2659	21665	11300	10634	15507	10384	12584	13187	5188	7459	5478	1304	4684	3146	5902	9198	894	5837	13629	9000	6175	12382	11601	6180	21454	11861	6189	6898	12284	2436	7665	16737	8312	16656	6751	13123	4287	10030	9793	4700	2827
Endogenous	dcaf11	GSONMT00017962001.1	65	109	152	217	97	137	27	132	154	169	157	99	149	115	80	90	84	8	58	38	96	99	12	45	188	90	67	223	192	144	278	259	38	78	184	90	77	260	208	246	68	158	68	221	163	116	46
Endogenous	dglucy	GSONMT00060826001.1	6.12	13.82	17.89	11.32	6.81	18	13	17.26	10.63	18.06	20.16	10.01	10.26	15.68	12.64	3.11	8.17	2.72	8.27	7	7.49	10.55	10	4.01	21.68	17.81	11.78	14.34	10.56	12.04	12.44	10.31	5.4	12	8.81	25	9.95	22.2	17.45	13.66	7.64	10.49	3.09	12.16	18.32	8.28	12.12
Endogenous	erich3	GSONMT00057803001.1	6.12	13.82	17.89	11.32	6.81	18	10.44	17.26	10.63	18.06	20.16	10.01	10.26	15.68	12.64	3.11	8.17	2.72	8.27	6.55	7.49	10.55	8.82	4.01	21.68	17.81	11.78	14.34	10.56	12.04	12.44	10.31	5.4	10.11	8.81	17.34	9.95	22.2	17.45	13.66	7.64	10.49	3.09	12.16	18.32	8.28	12.12
Endogenous	fbxo5	GSONMT00060198001.1	250	457	350	1004	166	617	238	895	1263	466	728	667	628	450	386	702	475	80	453	162	278	579	42	180	1096	384	225	992	786	895	956	740	147	255	582	305	244	1146	685	706	353	802	288	1143	1574	490	195
Endogenous	galnt3	GSONMT00074559001.1	109	173	184	262	81	387	66	323	133	208	256	88	284	153	108	133	122	18	59	48	105	159	16	73	317	138	99	283	202	100	698	212	74	75	164	96	73	234	117	499	127	226	43	257	135	66	55
Endogenous	gsh-px	GSONMT00064347001.1	149	310	266	670	248	740	109	866	411	319	842	307	308	315	271	176	322	86	274	215	237	274	24	167	513	633	99	282	411	104	449	396	200	188	525	111	246	835	573	397	364	489	73	601	254	217	224
Endogenous	gtf3a	GSONMT00054370001.1	73	193	134	248	75	212	93	392	172	191	199	244	159	211	44	126	161	19	97	79	100	239	21	103	348	210	109	347	192	216	254	184	33	128	290	169	98	426	297	227	66	255	96	292	304	92	85
Endogenous	haus3	GSONMT00001531001.1	105	118	245	94	109	241	32	132	180	238	258	81	149	128	76	54	69	15	78	40	99	65	27	59	287	114	83	240	160	160	185	133	23	94	170	135	114	331	214	223	61	106	43	326	184	118	60
Endogenous	hbb	GSONMT00008808001.1	71	1703	431	404	133	12575	559	911	9894	612	1234	1357	7104	1250	397	713	85	40	8492	359	3883	214	69	4599	176	1400	1853	1048	713	2640	5362	26358	853	8088	5560	20520	199	570	5199	3061	7363	18079	746	370	1396	409	494
Endogenous	ifngr1	GSONMT00051063001.1	6.12	13.82	17.89	11.32	6.81	18	10.44	17.26	10.63	18.06	20.16	10.01	10.26	15.68	12.64	3.11	8.17	2.72	8.27	6.55	7.49	10.55	8.82	7	21.68	17.81	11.78	14.34	10.56	12.04	12.44	10.31	5.4	14	8.81	17.34	9.95	22.2	17.45	13.66	7.64	10.49	3.09	15	18.32	8.28	12.12
Endogenous	igf-1	M95183b.1	10	24	28	14	21	23	11	19	16	28	32	12	18	15.68	12.64	3.11	8.17	2.72	10	6.55	15	10.55	8.82	4.01	30	21	13	28	14	13	16	18	5.4	10.11	15	23	11	24	29	19	7.64	10.49	7	36	24	14	12.12
Endogenous	igf-2	GSONMT00079535001.1	25	61	66	57	11	101	10.44	73	20	71	27	26	29	29	12.64	15	14	9	8.27	13	19	14	8.82	16	46	68	35	116	15	14	57	16	15	14	15	17.34	18	22.2	22	49	12	32	6	14	23	8.28	15
Endogenous	igf-3	GSONMT00034330001.1	12	23	17.89	18	23	25	10.44	21	10.63	29	36	11	12	17	14	3.11	8.17	2.72	11	6.55	19	10.55	8.82	11	38	25	11.78	26	12	16	20	15	6	10.11	13	19	9.95	38	17.45	17	7.64	10.49	4	32	38	17	12.12
Endogenous	igfr1b	AY100460.1	46	66	79	58	48	87	18	92	46	86	95	27	67	72	26	15	16	10	23	24	42	43	8.82	26	98	59	20	102	78	43	71	60	15	33	42	54	36	82	72	87	29	49	16	107	64	40	31
Endogenous	il17rd	GSONMT00049780001.1	161	187	322	282	139	300	70	266	122	231	298	105	298	194	95	126	79	27	59	41	129	147	26	105	366	138	111	322	236	125	406	241	59	97	201	167	77	346	190	364	127	226	33	324	227	119	85
Endogenous	impa2	GSONMT00028083001.1	237	1372	1100	3086	682	819	441	1607	1406	1012	1846	1589	1006	1149	831	920	1253	256	973	431	714	1009	119	423	1796	1032	869	2398	1630	1607	2284	1664	484	845	2275	898	835	3283	2142	1858	847	2775	896	2573	2497	1452	391
Endogenous	ing3	GSONMT00002006001.1	30	73	87	100	52	78	22	113	84	56	81	45	84	48	35	30	40	13	37	20	27	83	8.82	34	70	49	26	132	73	64	110	81	24	37	86	80	19	113	62	82	45	97	23	97	90	81	36
Endogenous	itga7	GSONMT00050451001.1	7	13.82	29	11.32	6.81	21	10.44	17.26	13	18.06	20.16	10.01	12	15.68	12.64	7	8.17	4	9	6.55	10	10.55	8.82	6	21.68	17.81	11.78	26	18	12.04	18	24	5.4	13	20	18	17	23	27	21	7.64	10.49	6	39	18.32	8.28	12.12
Endogenous	kmt5b	GSONMT00023513001.1	37	36	65	56	37	52	15	56	25	43	62	17	55	39	16	38	24	6	11	15	34	52	8.82	16	71	31	25	57	57	39	93	84	18	27	58	30	17	43	32	90	21	44	8	74	59	33	13
Endogenous	krt18	GSONMT00004939001.1	176	471	103	55	214	728	39	293	112	79	47	236	80	104	176	108	63	3	130	59	51	68	13	166	58	146	38	286	180	51	454	198	45	336	177	49	60	176	261	175	388	258	84	66	247	42	130
Endogenous	krt8	GSONMT00010163001.1	173	454	77	97	168	514	25	258	85	117	51	148	62	89	90	76	46	9	103	36	49	59	11	96	49	112	50	306	187	57	418	113	49	220	170	43	41	161	302	183	345	197	64	62	122	52	68
Endogenous	lin7b	GSONMT00041471001.1	26	129	182	537	55	439	87	438	510	308	470	283	264	283	173	153	306	47	175	81	149	319	33	104	396	190	319	344	386	250	399	365	135	311	269	96	198	486	383	306	157	282	197	314	371	252	75
Endogenous	mettl3	GSONMT00052095001.1	6.12	13.82	17.89	11.32	6.81	18	10.44	17.26	10.63	18.06	20.16	10.01	10.26	15.68	12.64	3.11	8.17	2.72	8.27	6.55	7.49	10.55	8.82	4.01	21.68	17.81	11.78	14.34	10.56	12.04	12.44	10.31	5.4	10.11	8.81	17.34	9.95	22.2	17.45	13.66	7.64	10.49	3.09	12.16	18.32	8.28	12.12
Endogenous	mr-1	BX875550b.1	150	215	266	384	110	336	58	454	195	303	333	177	226	283	111	127	157	27	92	64	91	187	28	117	335	205	165	275	179	152	374	320	114	90	204	63	194	278	229	282	92	240	64	285	309	145	59
Endogenous	mrpl39-like	GSONMT00076085001.1	22	173	82	459	77	99	75	233	304	102	500	264	74	152	114	153	289	32	185	63	118	176	18	82	160	128	71	247	198	333	168	304	31	179	308	157	93	655	378	263	137	424	148	212	552	269	110
Endogenous	myo1b	GSONMT00081610001.1	36	46	89	69	49	58	14	69	33	90	79	26	36	41	24	19	28	7	8.27	16	28	52	8.82	19	73	26	23	91	53	27	107	56	21	16	40	27	22	54	32	80	28	54	13	67	63	33	17
Endogenous	nasp	GSONMT00082577001.1	74	158	178	216	85	196	27	162	123	250	183	133	147	142	62	48	113	45	45	49	70	130	21	46	166	101	93	277	159	187	276	221	57	87	226	101	81	240	216	182	124	267	77	289	264	168	29
Endogenous	npm2	GSONMT00055495001.1	6.12	13.82	17.89	12	6.81	18	10.44	17.26	10.63	18.06	20.16	10.01	10.26	15.68	12.64	3.11	8.17	3	8.27	6.55	7.49	10.55	8.82	5	21.68	17.81	11.78	14.34	10.56	12.04	12.44	10.31	5.4	10.11	8.81	17.34	9.95	22.2	17.45	13.66	7.64	11	3.09	12.16	18.32	8.28	12.12
Endogenous	ntan1	GSONMT00062522001.1	135	217	188	440	123	282	84	381	186	160	238	205	143	250	140	104	98	17	96	87	126	197	35	102	365	272	117	288	234	143	335	205	142	107	206	78	111	202	286	369	85	154	58	288	263	178	44
Endogenous	pde4d	GSONMT00048916001.1	41	45	63	46	37	86	13	54	45	105	105	28	54	56	25	9	22	7	23	13	26	28	8.82	22	90	58	34	52	64	48	65	45	5.4	30	37	42	54	99	93	91	22	41	6	116	49	42	19
Endogenous	pgk1	GSONMT00071424001.1	101	191	230	286	146	252	53	353	255	161	245	179	140	180	66	104	99	13	92	33	89	141	15	80	216	157	57	238	246	159	380	232	38	123	193	106	112	256	171	228	146	335	47	213	339	148	64
Endogenous	phb2	GSONMT00060106001.1	26	59	42	49	44	77	27	89	34	28	54	30	28	49	23	25	25	7	23	7	26	42	8.82	26	53	34	28	95	44	44	83	50	19	27	40	42	24	57	43	80	38	48	11	83	91	64	13
Endogenous	psmb9	GSONMT00001311001.1	42	109	65	29	28	182	10.44	96	80	37	42	80	42	21	56	27	10	2.72	68	10	7.49	59	8.82	27	21.68	61	17	54	38	35	96	51	20	70	51	33	13	61	109	75	55	51	46	33	63	25	37
Endogenous	ptgs2	GSONMT00067943001.1	183	449	909	421	247	152	122	86	288	324	689	196	334	419	109	279	232	79	231	102	204	450	35	205	860	375	239	416	48	334	988	310	121	14	26	230	354	641	363	438	233	503	210	72	757	270	205
Endogenous	pyc	GSONMT00069553001.1	39	46	64	41	38	79	10.44	55	35	51	63	26	51	47	13	6	9	9	11	15	31	35	8.82	18	70	49	36	80	63	44	68	36	11	27	37	39	30	61	62	61	33	31	9	85	51	38	23
Endogenous	ran	GSONMT00078711001.1	11	23	17.89	52	14	28	10.44	49	32	18.06	44	24	20	45	15	21	18	4	13	9	11	18	11	8	37	24	11.78	30	24	24	22	27	6	35	19	39	17	42	38	30	16	25	6	33	18.32	8.28	22
Endogenous	rpl22	GSONMT00068233001.1	154	775	444	919	341	740	200	1825	1290	451	502	773	216	913	246	474	753	43	538	184	175	342	40	452	566	951	262	505	561	659	692	491	193	602	818	226	426	1093	697	636	399	726	422	464	1134	183	213
Endogenous	rpl24	GSONMT00046116001.1	282	1817	365	2002	577	1684	311	4028	2433	433	264	1546	315	1056	542	565	842	63	875	289	200	206	42	959	300	1769	261	862	778	932	1019	922	250	1294	1122	294	481	677	1051	569	1126	2204	568	393	1484	262	410
Endogenous	rpl30	GSONMT00038354001.1	422	2876	790	1877	778	2428	295	3888	2750	1070	556	1819	641	1540	946	881	1254	142	1379	495	393	517	78	1045	822	1927	652	1416	1068	1673	1799	1636	496	2206	1428	449	835	1752	1834	1185	1539	1726	830	717	2015	362	537
Endogenous	rplp1	GSONMT00048140001.1	19	40	34	41	33	45	16	37	25	41	49	25	30	30	22	4	14	5	18	8	17	13	8.82	11	68	33	29	51	30	30	39	24	6	19	28	30	23	33	33	37	21	27	9	55	56	23	14
Endogenous	rps9	GSONMT00053299001.1	115	577	185	389	211	524	42	589	284	232	172	305	145	274	163	108	136	32	188	99	100	97	24	251	166	301	104	325	328	312	465	250	71	360	275	166	127	346	303	234	439	377	149	191	522	137	99
Endogenous	s100a1	GSONMT00014770001.1	102	82	171	65	68	190	26	96	89	152	186	44	113	102	52	43	32	8	51	33	75	40	14	51	157	102	69	136	118	109	109	123	25	67	110	82	69	216	176	152	37	75	25	210	67	67	36
Endogenous	samm50	GSONMT00012478001.1	62	307	371	745	233	384	103	543	504	459	388	314	332	353	174	171	307	57	123	57	150	308	33	71	390	230	142	411	354	314	472	378	66	185	308	198	237	605	342	465	173	555	91	598	597	291	112
Endogenous	sec14l2	GSONMT00052374001.1	41	59	71	35	22	68	18	75	53	46	95	17	56	60	24	15	15	6	19	15	26	26	9	27	85	62	22	53	62	28	55	41	8	23	47	38	36	100	50	54	35	40	4	73	30	25	38
Endogenous	senp7	GSONMT00050506001.1	6.12	42	33	74	28	40	12	49	50	59	78	35	57	31	35	23	22	9	24	7	34	29	8.82	15	50	32	35	74	59	39	89	78	13	40	61	65	20	81	62	76	39	64	15	92	61	47	21
Endogenous	ska3	GSONMT00051546001.1	50	136	136	223	84	133	66	272	342	184	295	155	127	193	84	127	138	28	138	42	97	178	29	73	270	142	121	251	220	192	340	197	45	104	150	105	90	350	206	273	73	206	83	234	202	145	74
Endogenous	slc7a6os	GSONMT00001759001.1	106	220	364	539	180	340	73	449	175	363	333	187	314	264	113	173	158	54	132	62	140	234	29	97	305	151	169	491	295	296	405	369	92	148	296	190	195	489	273	311	241	335	139	432	588	260	85
Endogenous	smc6	GSONMT00052185001.1	50	61	117	79	58	151	27	120	74	107	99	35	94	66	31	48	23	11	32	16	40	56	11	31	122	74	45	115	112	63	111	78	23	33	78	49	33	86	57	93	43	74	19	94	122	44	26
Endogenous	tfip11	GSONMT00067806001.1	12	102	17.89	117	39	28	23	86	49	20	30	59	36	47	32	26	43	19	26	15	18	41	13	24	48	65	27	87	43	72	64	94	23	40	65	46	27	92	88	52	48	79	27	77	148	78	19
Endogenous	tob1	GSONMT00027418001.1	33	98	111	150	58	146	23	162	72	120	158	57	120	97	46	32	59	15	41	48	50	71	8.82	30	116	83	58	84	82	59	151	102	25	52	94	40	85	125	92	148	38	97	23	116	133	39	45
Endogenous	tubb	GSONMT00013009001.1	965	2209	2614	3175	1635	2626	662	3697	1862	2127	2494	2152	2086	2376	1206	1369	1258	366	1143	661	1030	1765	260	759	2484	1418	1282	3110	2181	1630	3754	2707	1113	1024	2523	1012	1590	4440	2154	2687	1418	2509	867	2309	4073	1981	662
Endogenous	uchl1	GSONMT00009663001.1	75	221	184	307	130	176	68	296	290	197	302	167	171	203	91	151	120	34	64	41	87	175	15	107	267	248	85	278	303	216	504	302	45	134	303	128	84	439	292	287	95	297	48	392	491	145	83
Endogenous	vasa	GSONMT00030505001.1	166	230	294	362	152	366	88	373	172	288	280	139	350	207	74	120	115	36	81	63	132	257	23	113	307	167	112	447	311	161	401	293	89	81	248	168	99	303	226	337	151	276	62	338	296	176	72
[truncated: 15 more columns]

## Sheet: Table S4D
Table S4D Summary data for inividual raw reads from Nanostrings assay.
		Group
Gene	A1	A2	B	Mean reads	%CV
POS_A	14382.1	15565	17568.6	15838.6	10.1701
POS_B	5679.46	6337.77	7218.47	6411.9	12.0429
POS_C	1707.94	1905.61	2139.58	1917.71	11.2674
POS_D	402.271	437.955	478.9	439.708	8.72048
POS_E	68.4583	72.3182	77.75	72.8422	6.4083
POS_F	42.0208	47.0455	51.5833	46.8832	10.2026
NEG_A	8.27083	11.75	11.1667	10.3958	17.9233
NEG_B	46.9792	42.2955	32.4167	40.5638	18.3269
NEG_C	3.9375	5.72727	4.41667	4.69381	19.7391
NEG_D	10.1875	11.9773	10.3	10.8216	9.26323
NEG_E	10.4792	12.3182	11.3667	11.388	8.07598
NEG_F	22.25	24.5455	24.0667	23.6207	5.12671
NEG_G	16.0417	19.4091	11.9333	15.7947	23.7041
NEG_H	18.375	18.3409	12.35	16.3553	21.2086
ppia	16.116	19.7507	14.514	16.7936	15.978
ef1a	13.685	15.8648	12.558	14.0359	11.977
b-actin	635.271	921.773	647.967	735.003	22.0232
g6pd	194.312	223.159	150.633	189.368	19.2824
mt-atp8	81359.5	96740.2	49006.5	75702.1	32.1848
mt-co1	220473	187479	146921	184958	19.9185
mt-cytb	131066	95941.2	70252.2	99086.5	30.8102
mt-dlp	17187.1	14017.5	14419.2	15207.9	11.3476
mt-nd4l	7989.15	6424.41	3507.55	5973.7	38.0759
ing3	69.625	70.2273	64.2803	68.0442	4.81082
ska3	155.208	171.015	170.25	165.491	5.38604
slc7a6os	258.125	284.5	257.9	266.842	5.73111
dcaf11	121.875	135.659	135.617	131.05	6.06335
uchl1	248.542	229.932	216.033	231.502	7.04571
galnt3	193.75	207.705	177.667	193.04	7.78672
pgk1	187.583	206.886	172.933	189.134	9.00395
senp7	55.2708	49.447	46.1823	50.3001	9.15288
ctsz	10671.2	11468	9497.58	10545.6	9.39934
gtf3a	195.5	229.523	191.483	205.502	10.1699
smc6	81.7917	77.5682	66.8582	75.406	10.2087
impa2	1581.23	1827.02	1436.17	1614.81	12.2355
nasp	187.583	200.341	156.267	181.397	12.5024
lin7b	313.292	345.659	267.65	308.867	12.6891
kmt5b	55.6913	53	43.097	50.5961	13.1084
haus3	184.896	182.477	143.933	170.435	13.4851
mrpl39-like	162.667	179.886	215.967	186.173	14.6103
cycB	9788.27	12390.8	9611.3	10596.8	14.6851
tob1	106.125	100.136	79.0303	95.0972	14.9667
tubb	1681.81	2284.8	1981.38	1982.66	15.2065
rps9	208.417	282.364	233.033	241.271	15.6071
il17rd	275.104	264.955	195.317	245.125	17.7187
phb2	58.375	64.0227	44.7637	55.7205	17.7675
igfr1b	76.6667	78.0455	55.7303	70.1475	17.8262
mr-1	236.75	284.455	198.717	239.974	17.9019
tfip11	71.5625	75.2273	52.6815	66.4904	18.1958
hbb	3409.79	4510.25	3258.82	3726.29	18.3324
agfg1-like	54.7708	62.697	43.084	53.5173	18.436
atg16l1	53.0625	55.8636	38.8082	49.2448	18.573
samm50	398.479	472.386	322.283	397.716	18.8713
rpl22	374.292	519.523	545.283	479.699	19.2183
s100a1	139.521	129.318	94.9667	121.269	19.2485
pde4d	69.2708	71.9698	49.337	63.5259	19.4595
pyc	60.5208	61.4773	41.9792	54.6591	20.1093
fbxo5	421.875	415.182	600.033	479.03	21.887
anxa2	58.8333	61.585	39.2802	53.2328	22.8457
ntan1	299.125	283.909	190.033	257.689	22.9282
gsh-px	235.25	371.886	350.5	319.212	23.024
sec14l2	65.0833	72.9773	44.5415	60.8674	24.1167
rpl24	702.542	1115.7	812.017	876.754	24.4144
vasa	361.625	301.841	217.017	293.494	24.7584
rpl30	829.042	1390.36	1177.75	1132.39	25.0266
ptgs2	426.604	583.114	352.167	453.961	25.9667
myo1b	78.2083	66.4482	45.0015	63.2193	26.633
psmb9	44.5838	78.9255	46.2583	56.5892	34.2148
krt18	73.8652	191.295	152.917	139.359	42.9664
krt8	59.3154	184.583	127.433	123.777	50.6667
apoc1	975.396	2745.95	1595.78	1772.38	50.6885
		Below detection
igf-2	39.73	65.4818	31.1832	45.465	39.2699
rplp1	41.4375	36.948	29.6637	36.0164	16.4979
ran	28.9454	31.0882	24.3027	28.1121	12.3387
igf-1	21.0492	20.1707	16.5193	19.2464	12.4813
mettl3	12.7548	14.8932	11.7743	13.1408	12.1366
erich3	12.7665	14.8932	11.7995	13.153	12.0326
npm2	12.7806	14.9198	11.8153	13.1719	12.0619
dglucy	12.7933	14.918	12.0252	13.2455	11.313
ifngr1	12.9092	15.01	11.9363	13.2852	11.8249
igf-3	22.2377	21.6932	17.2285	20.3865	13.4815
itga7	22.8975	21.3207	15.3158	19.8447	20.1593
bmp10-like	33.9412	28.1948	22.0472	28.0611	21.1972
geomean+2SD	40.3	38.3	30.61
All genes				6107.27	18.5803
mitochondrial genes				76185.6	26.4674
nuclear genes				632.401	17.9641
All genes > detection				7656.5	19.2599
nuclear genes > detection				803.594	18.5391

## Sheet: Table S5A 
Table S5A Group A1 individual normalized reads. Low quality is 0-20% eyeing (N=6), Medium quality is 20-80% eyeing (N=27), High quality is 80-100% eyeing (N=15). Values in bold are significant at P<0.05, ND indicates below detection limit. RSQ is square root, RC is regression coefficient, and P value is for regression of transcript abundance to eyeing rate for 48 individual samples. RSQ and RC ar…

Family ID	1	2	3	4	5	6	7	8	9	10	11	12	13	14	15	16	17	18	19	20	21	22	23	24	25	26	27	28	29	30	31	32	33	34	35	36	37	38	39	40	41	42	43	44	45	46	47	48	Mean all
Eyeing	0	0	1.3	3.9	4.2	7.9	30.6	32	32.5	34.7	35.1	35.9	42.2	42.2	47.5	47.9	50.3	54.4	55.8	56.9	58.2	60.9	64.4	66.3	67.5	67.5	69.7	73.8	76.2	76.6	78.5	78.9	79.2	80.6	81.8	81.9	82	83.6	85.5	87.4	88.8	89.1	91.5	92.1	92.6	95	97.5	97.7	59.5854
Gene
Mitochondrial genes
mt-atp8	59195.8	68963.9	74955.8	56101.3	44674.8	82021.3	62508.8	71904.2	32943.1	97213.5	50352.2	61610.6	84934.1	247856	121031	76598.3	52534.6	62159.8	106861	88621.3	44668.6	89005.1	99045.5	40846.2	62124.1	199556	170790	26044	44544.8	171596	87833.1	94443.3	85174.8	95566.9	140439	104124	126728	69975.2	63779.9	51705.8	172668	92649	57264.2	95766.8	186263	104102	36237.7	232764	92682.2
mt-co1	145320	211343	125622	255720	62691.7	173369	399775	228218	82787.5	270001	76355.4	221242	464334	781753	420259	367134	423244	199701	224374	167760	134796	179316	210168	83166.8	108822	485528	159075	90581.4	123548	383962	231515	146299	325673	151459	475144	188527	199766	234777	329151	131894	621638	190143	81522.8	472498	428251	249436	79783.1	596894	258215
mt-cytb	54156.9	107783	58694.8	162226	49729.9	113448	140851	77203.2	59480.4	137235	48888.3	133726	274779	336916	257266	194523	150060	114173	140980	107192	72002.6	129667	127698	45826.1	53573.9	322164	146747	100559	93676.5	317515	127936	141117	184624	107747	191674	115881	166880	164585	170950	70164.2	303892	118997	59756.2	278510	258317	120395	37115.3	354134	147946
mt-nd4l	6159.84	7666.81	4688.48	7675.72	5950.14	8426.41	8829.29	4634.89	4221.66	5650.54	3979.98	11290.3	12348.3	17344.9	11798.4	10883	4500.64	3560.61	9118.41	6945.33	4489.53	5308.32	5804.78	2298.04	3838.77	18291.8	19066.6	7227.09	6253.69	18589.7	7854.29	10073	10817.1	6364.31	10301.7	8924.14	12898.9	7114.56	9489.89	6349.98	12372	7603.31	4860.88	12524.5	18072.8	5925.36	3330.34	22020	8827.89
mt-dlp	9687.04	16034.3	13246.7	13461.8	9902.37	13903.5	65493.2	12699.7	7514.32	35048.9	7352.5	16284.9	29697.5	48534	25316.8	19036.2	34211.8	18347.9	31936	9318.99	11643.9	11196.3	14253.8	12936.7	11230.2	23841.8	13417	7574.2	6075.36	25909.5	10073.6	12786.7	22858.9	24639.3	71446.4	12866.5	10520.9	22661.1	11520.6	13880.9	53375.2	17568.6	8713.66	28704.7	22892.5	32707.5	16279.8	40810.8	21029.5
Nuclear genes
agfg1-like	62.07	62.72	44.41	63.3	55.08	56.6	68.11	53.32	24.11	75.13	29.87	50.4	102.86	177.57	71.26	57.72	79.24	43.22	43.9	45.45	38.44	44.15	46.22	38.13	37.32	144.53	81.82	46.74	27	71.16	53.76	36.05	76.82	38.95	103.55	50.21	69.54	62.32	46.15	26.19	127.8	47.87	37.78	69.75	100.41	82.81	27.89	110.86	62.72
anxa2	62.07	53.85	42.48	53.12	26.39	51.12	75.09	48.47	27.67	89.58	38.17	45.68	80.82	190.25	110.13	61.33	73.82	54.23	79.68	46.67	32.16	64.09	54.19	33.05	37.32	129.32	91.38	29.43	27	112.27	68.79	67.8	61.45	49.9	141.2	58.19	64.58	62.32	68.6	45.84	118.67	57.21	39.77	73.36	135.34	89.03	31.61	134.95	68.53
apoc1	62.07	50.68	148.69	599.56	319.02	1631.24	3534.51	655.1	457.39	1050.36	635.11	194.52	96.74	530.6	187.87	863.43	263.79	563.49	341.48	572.99	230.63	850.3	2980.49	1504.91	675.34	1314.49	4149.31	3573.29	937.74	6932.4	4721.75	645.38	708.92	345.66	470.68	983.58	872.84	151.48	209.56	181.18	1227.77	223.01	638.93	232.09	110.6	530.01	317.97	885.23	1028.42
atg16l1	32.86	47.51	38.62	60.39	13.77	42.9	73.34	40.86	27.67	78.02	27.66	47.25	96.74	177.57	69.64	76.96	79.24	42.37	64.23	46.67	29.81	69.79	41.44	30.5	40.88	139.97	75.44	25.1	28.69	102.78	54.55	42.05	61.45	45.03	131.79	60.48	61.74	45.88	48.65	39.29	144.53	46.7	25.19	72.15	113.51	70.39	20.45	123.71	62.0044
bmp10-like	21.91	24.07	25.1	45.11	12.62	33.78	41.91	19.39	17.14	41.9	17.7	29.14	48.98	86.67	82.6	44.49	44.51	34.74	45.53	19.04	16.47	47	20.72	15.25	10.18	79.11	40.38	24.24	22.5	63.25	32.42	40.34	43.9	36.51	78.45	31.95	37.61	51.94	47.4	17.46	82.16	37.36	15.24	73.36	42.2	45.55	16.74	61.05	38.8973
ctsz	24748.9	10457.4	16616.3	11113	15563.3	13790.2	9526.07	6950.61	6620.88	26456.8	12533	4785.92	13107.5	20957.6	8586.87	8919.25	11634.8	9161.67	8543.58	10259.2	7115.93	7162.74	10272.3	11846.1	9291.24	12449.6	15608	6653.18	10521.1	19818.4	8306.54	7931.71	9561.66	16068.4	33387.1	8114	7754.1	13199	7872.07	13780.5	12845.2	12343.7	11663.7	8774.95	16699	13749.2	12334	15230.5	12306
cycB	21740.2	6772.28	7913.26	7950.03	13151.1	12872.9	10921.4	6665.99	8867.51	11718.6	12646.4	9142.63	12595.6	14366.4	8711.57	10101.4	12645.4	12946.8	10103.8	7610.45	10574.7	7058.77	8263.29	11053	8148.5	10190.3	10312.2	3426.14	9460.13	10646.9	11075.4	9707.38	7829.96	15424.5	18488.4	10804.6	8421.86	8434.63	10877	11095.5	10935.8	11819.5	9423.51	10987.6	17177.8	14366.2	9042.68	11704	10754
dcaf11	80.33	60.18	67.59	109.14	66.56	99.5	188.6	94.87	65.62	153.15	116.73	137.03	159.19	293.84	144.14	134.68	132.44	99.14	98.38	135.11	105.12	82.61	131.49	83.89	74.64	308.84	198.7	132.44	74.25	238.78	98.04	121.01	178.88	114.41	207.1	101.55	153.99	121.19	145.94	96.05	258.64	135.44	69.59	174.37	259.03	142.85	79.96	240.99	136.792
dglucy	4.54	15.38	7.64	17.49	7.76	17.24	9.25	13.37	17.14	15.5	15.31	13.38	14.1	18.15	14.84	12.76	14.25	13.22	19.98	14.11	10.51	12.21	10.15	4.55	10.18	16.14	17.14	13	12.66	12.51	15.97	10.63	12.65	7.35	11.16	13.74	17.79	13.38	7.9	5.02	16.28	11.42	11.74	15.4	14.61	11	5.93	15.8	12.7548
erich3	18.26	15.38	7.64	17.49	7.76	17.24	9.25	13.37	17.14	15.5	15.31	13.38	14.1	18.15	14.84	12.76	14.25	13.22	19.98	14.11	10.51	12.21	10.15	4.55	10.18	16.14	17.14	13	12.66	12.51	15.97	10.63	12.65	7.35	11.16	13.74	17.79	13.38	9.98	5.02	16.28	11.42	11.74	15.4	14.61	11	5.93	15.8	13.084
fbxo5	441.81	147.61	227.86	362.36	503.78	271.11	592	250.68	239.17	664.6	357.94	852.91	624.52	648.98	285.04	333.1	574.25	411.82	205.7	646.08	332.62	197.98	217.56	391.48	172.39	797.21	1050.88	538.42	281.27	400.07	197.66	315.83	479.56	809.38	1132.78	383.39	476.16	489.08	263.19	268.49	902.19	597.8	394.36	545.95	724.71	331.26	252.89	880.41	468.048
galnt3	255.59	247.7	262.62	317.24	278.86	209.04	178.12	175.2	193.71	106.91	187.55	189.01	312.26	279.04	194.35	317.47	182.37	216.92	225.22	141.25	129.44	162.37	79.69	114.39	138.62	187.13	246.51	115.13	195.2	159.71	202.41	179.37	271.06	202.04	188.27	160.89	224.24	182.65	209.56	100.41	197.78	175.14	171.66	288.61	331.8	204.97	113.43	273.12	201.584
gsh-px	233.69	103.26	243.31	153.53	166.4	152.44	296.87	218.14	133.22	595.25	171.5	255.95	231.44	503.12	257.51	269.37	237.73	125.41	260.99	210.65	185.14	230.73	245.45	177.95	156.39	384.91	595.04	266.61	142.88	444.34	192.13	198.25	210.7	412.6	906.85	235.06	266.11	263.15	154.67	257.58	269.29	193.82	165.7	254.94	523.89	434.77	238.01	420.93	275.993
gtf3a	98.59	115.93	86.9	189.18	109.02	137.84	344.02	157.89	106.34	228.28	196.95	167.75	171.44	486.21	191.11	259.75	176.94	131.34	121.15	233.37	127.87	210.79	280.52	284.71	179.5	331.66	397.4	115.13	102.38	558.2	149.43	314.97	207.41	219.08	699.75	150.62	273.92	217.27	177.12	128.79	276.89	281.39	90.8	177.98	371.09	221.53	165.49	382.37	225.085
haus3	127.8	154.58	63.72	266.31	90.66	161.57	268.93	183.51	76.69	222.5	101.24	204.76	322.05	551.74	294.76	233.29	294.18	170.32	172.37	200.82	121.59	158.1	161.78	106.77	113.74	387.96	255.02	104.74	117.01	335.23	170.78	145.9	218.38	158.23	433.03	158.61	184.5	238.91	189.6	120.06	375.79	175.14	74.89	376.4	346.35	238.09	78.1	411.29	210.787
hbb	383.39	321.19	590.89	4668.44	346.57	11245.3	4320.35	9262.17	1080.82	2237.97	3392.99	1359.31	7190.5	1014.69	762.81	2442.36	3745.11	4342.72	1780.59	3313.3	970.39	7802.25	12310.1	5292.62	2306.82	3700.04	13033.4	5745.14	1811.36	19098.9	1611.34	2555.79	1887.53	3163.29	1474.8	2219.34	2830.7	393.86	1273.55	397.28	963.04	519.58	1350.1	263.36	1081.25	670.8	585.74	10317.6	3529.82
ifngr1	25.56	15.38	7.64	17.49	7.76	17.24	9.25	13.37	17.14	15.5	15.31	13.38	14.1	18.15	14.84	12.76	14.25	13.22	19.98	14.11	10.51	12.21	10.15	4.55	10.18	16.14	17.14	13	12.66	12.51	15.97	10.63	12.65	7.35	11.16	13.74	17.79	13.38	13.72	5.02	16.28	11.42	11.74	15.4	14.61	11	5.93	15.8	13.314
igf-1	18.26	17.74	17.38	29.1	9.18	26.47	26.19	13.37	17.14	28.9	15.31	22.84	47.76	48.62	37.25	34.87	23.88	17.79	35.77	14.11	14.9	28.49	14.34	4.55	10.18	41.08	30.81	13	12.66	41.11	16.6	22.31	15.36	18.26	37.65	26.24	17.79	29.43	22.45	5.02	44.12	22.18	11.74	42.09	14.61	11	13.02	54.62	23.6987
igf-2	54.77	25.97	79.17	35.65	47.05	34.69	41.91	26.31	38.74	67.9	25.45	25.99	105.31	59.19	14.84	19.24	29.31	22.03	41.47	18.42	43.93	45.58	28.69	22.88	10.18	41.08	35.06	15.58	55.69	44.28	30.84	42.91	49.38	76.68	160.03	39.94	119.93	24.24	27.44	5.02	33.47	43.2	23.86	73.36	45.11	76.6	20.45	43.38	43.5875
igf-3	4.54	16.47	15.45	22.56	9.18	24.65	22.7	21.47	17.14	27.45	15.31	25.99	46.53	76.1	35.63	22.85	26.05	16.1	31.71	14.11	11.77	12.21	18.33	4.55	10.18	45.64	22.31	24.24	14.63	44.28	18.98	20.6	24.14	15.82	59.62	29.67	26.97	25.1	17.46	13.1	53.25	17.51	11.74	45.7	45.11	39.34	5.93	62.66	25.684
igfr1b	54.77	67.15	57.93	80.77	39.02	93.11	76.84	58.86	43.09	99.69	50.9	91.36	124.9	251.56	85.84	109.43	84.67	61.01	92.69	70.63	50.21	68.37	64.55	48.3	44.43	136.93	136.01	74.44	56.82	131.25	85.39	63.51	81.21	80.33	97.27	98.13	84.45	68.38	73.59	41.47	153.66	93.41	44.41	116.65	120.79	66.25	39.05	163.87	84.9448
il17rd	321.32	340.2	357.24	371.82	275.42	307.63	246.23	261.76	240.36	228.28	225.72	261.47	527.78	606.7	369.26	501.46	257.27	212.69	234.97	186.09	174.94	207.95	113.96	106.77	183.05	425.99	428.21	202.56	220.51	439.6	303.61	246.31	297.4	255.59	304.37	308.08	333.52	215.54	348.01	144.07	345.36	291.9	229.32	471.4	488.96	246.37	150.62	419.32	296.603
impa2	573.26	286.98	359.17	835.31	771.17	675.5	3071.74	1080.3	927.83	2827.44	1265.25	2022.42	1346.99	2741.78	923.14	1111.15	1166.95	927.01	671.58	2871.73	1584.63	894.45	2083.95	1619.31	1279.59	3893.26	3228.07	992	913.55	3436.15	1071.33	2142.99	2249.67	2603.42	4487.17	1193.54	2150.17	2454.04	1552.96	1084.89	1955	3856.53	1030.63	1189.31	3702.16	1852.97	1954.32	2565.73	1780.8
ing3	80.33	25.34	44.41	48.75	60.82	80.33	59.37	36.7	41.9	70.79	81.88	119.71	86.94	152.2	69.64	109.43	54.28	53.38	42.28	58.34	56.48	55.55	56.58	58.47	33.77	127.8	137.07	89.16	50.63	139.15	49.81	71.23	81.21	102.24	131.79	68.46	96.51	61.46	99.79	89.5	79.11	92.24	55.01	73.36	148.44	76.6	59.5	115.67	77.7794
itga7	25.56	29.78	7.64	21.1	7.76	17.24	50.64	33.24	17.14	15.5	15.31	22.84	24.49	59.19	50.21	37.28	36.91	16.95	24.39	18.42	21.97	35.61	14.34	4.55	10.18	56.29	19.13	13	16.31	42.69	23.72	12.02	26.34	19.47	37.65	28.53	26.26	25.1	27.44	5.02	56.29	16.35	11.74	39.68	26.19	11	22.31	72.3	26.1056
kmt5b	54.77	65.25	67.59	56.03	45.9	65.72	34.93	37.39	34.79	46.23	48.13	81.12	80.82	141.63	77.74	64.94	55.36	54.23	42.28	44.22	38.44	59.82	36.66	17.79	10.18	117.15	94.57	103.87	48.94	109.11	60.09	40.34	65.84	53.55	62.76	81.01	67.41	45.88	62.37	37.11	74.55	47.87	26.51	61.33	87.31	51.76	39.05	91.58	60.2483
krt18	4.54	15.38	23.17	26.19	28.69	153.36	92.55	63.71	30.84	141.59	60.3	27.56	20.82	52.85	38.87	62.53	39.08	41.52	38.21	65.1	21.97	109.67	129.9	134.73	60.43	135.4	287.95	126.38	86.07	335.23	193.71	113.29	66.94	45.03	37.65	92.42	80.9	18.18	39.92	28.38	120.19	16.35	176.96	22.85	14.61	70.39	66.94	41.77	77.1056
krt8	25.56	15.38	25.1	56.75	21.8	177.09	71.6	26.31	44.67	50.57	58.09	28.35	23.27	18.15	30.77	50.51	36.91	22.88	36.59	59.57	26.67	66.94	136.27	40.67	39.1	143.01	197.64	45.01	61.32	360.54	152.6	85.82	55.97	38.95	59.62	111.82	47.55	19.91	27.44	26.19	51.73	50.21	69.59	40.89	14.61	31.06	18.59	32.13	61.0785
lin7b	248.29	63.99	69.52	232.11	197.38	153.36	481.98	156.5	204.78	514.34	282.7	266.19	374.71	771.59	221.88	322.28	339.77	277.93	160.98	332.25	269.86	197.98	335.5	373.69	362.55	520.32	365.52	251.03	232.89	746.37	233.24	304.67	361.05	690.11	997.85	301.24	315.07	396.46	233.26	436.58	681.59	638.67	213.42	376.4	816.4	490.67	373.76	530.18	369.143
mettl3	4.54	15.38	7.64	17.49	7.76	17.24	9.25	13.37	17.14	15.5	15.31	13.38	14.1	18.15	14.84	12.76	14.25	13.22	19.98	14.11	10.51	12.21	10.15	4.55	10.18	16.14	17.14	13	12.66	12.51	15.97	10.63	12.65	7.35	11.16	13.74	17.79	13.38	7.9	5.02	16.28	11.42	11.74	15.4	14.61	11	5.93	15.8	12.7548
mr-1	471.02	194.49	235.58	199.37	289.19	300.32	331.8	157.2	150.62	291.85	242.87	251.23	271.85	363.6	221.88	268.17	230.13	336.4	234.97	181.79	249.46	162.37	248.64	233.87	207.93	317.97	259.27	298.64	232.33	303.61	204.78	202.54	260.08	406.52	332.62	248.75	197.99	283.06	210.8	316.52	263.2	232.35	183.59	270.57	352.17	269.15	238.01	329.35	261.26
mrpl39-like	32.86	25.97	50.21	77.13	82.62	60.25	232.26	87.25	78.27	436.32	185.33	192.16	213.07	312.86	29.15	57.72	272.47	52.54	57.73	325.5	72.17	113.94	203.22	195.74	131.51	363.61	307.08	180.92	119.26	215.06	60.88	217.13	130.59	458.85	593.06	83.3	224.24	236.32	81.08	96.05	220.6	227.68	103.39	109.43	404.56	407.86	325.41	260.27	187.602
myo1b	91.28	133.04	154.48	138.25	88.36	86.72	62.87	71.33	77.09	41.9	64.73	95.29	121.23	147.98	55.06	165.95	54.28	60.16	83.74	53.43	48.64	56.97	29.49	45.76	53.32	88.24	99.88	130.71	69.75	123.34	79.06	81.53	65.84	54.77	84.72	61.62	76.64	84.83	77.34	54.57	88.24	79.4	41.76	98.61	130.97	57.97	29.75	85.15	81.7925
nasp	135.1	65.25	50.21	229.93	110.17	142.4	328.3	81.02	75.51	258.62	173.16	235.48	228.99	378.4	145.76	252.53	115.07	111	117.08	231.53	135.71	96.85	274.14	165.24	207.93	352.96	275.2	219	165.95	623.03	126.5	236.87	177.78	189.87	574.23	203.11	232.76	257.96	168.39	316.52	243.42	309.41	93.45	146.71	337.62	130.43	171.07	422.53	215.003
npm2	4.54	15.38	7.64	17.49	10.33	17.24	9.25	13.37	17.14	15.5	15.31	13.38	14.1	18.15	14.84	12.76	14.25	13.22	19.98	14.11	10.51	12.21	10.15	4.55	10.18	16.14	17.14	13	12.66	12.51	15.97	10.63	12.65	7.35	11.16	13.74	17.79	13.38	7.9	5.02	16.28	11.42	11.74	15.4	14.61	11	5.93	15.8	12.8083
ntan1	474.68	261.01	303.17	299.05	336.24	282.07	401.65	335.17	297.28	293.29	274.96	317.38	429.81	710.28	246.17	305.45	325.66	270.31	423.6	136.95	211.02	207.95	132.29	307.59	216.82	244.95	352.77	285.66	234.01	295.7	440.39	407.66	242.53	331.06	643.27	272.71	291.66	408.57	244.48	384.19	462.5	455.36	210.77	292.22	357.99	428.56	262.19	478.77	329.746
pde4d	65.72	65.25	44.41	88.04	30.98	55.68	96.05	65.79	32.42	109.8	33.19	87.42	99.19	255.79	113.37	88.99	137.86	62.7	82.93	65.71	39.22	47	54.19	30.5	40.88	170.4	74.38	22.51	40.5	101.2	75.9	50.64	79.01	58.42	141.2	78.73	67.41	66.65	84.82	32.74	153.66	45.54	32.48	119.05	141.16	109.73	27.89	176.73	80.0798
pgk1	105.89	92.49	119.72	121.51	105.58	166.14	316.08	192.51	87.37	332.3	131.67	259.89	213.07	346.69	241.31	221.27	174.77	122.02	173.18	202.67	105.12	226.46	179.31	116.94	117.3	357.53	417.59	368.76	132.76	333.65	172.36	158.77	230.45	220.3	385.96	144.91	174.57	207.75	192.09	172.45	260.16	255.7	204.8	206.84	273.59	167.7	119.01	371.12	208.335
phb2	36.51	37.38	113.93	49.48	51.64	72.11	64.61	44.32	28.46	60.68	43.71	115.77	60	99.36	59.92	96.2	29.31	49.15	52.85	52.82	45.5	66.94	33.47	33.05	37.32	118.67	128.57	128.11	47.82	86.97	53.76	30.04	49.38	87.63	138.07	65.04	61.03	41.55	37.42	45.84	66.94	64.22	49.71	62.53	123.7	53.83	59.5	78.72	64.8654
psmb9	4.54	15.38	7.64	28.38	10.33	128.71	54.14	52.63	18.18	33.23	22.13	20.48	28.16	46.51	14.84	32.47	35.82	54.23	38.21	38.08	29.81	61.24	64.55	76.26	24.88	94.33	127.51	63.19	33.19	227.71	76.69	35.19	38.41	31.65	37.65	54.77	39.74	13.85	36.17	17.46	62.38	15.18	127.92	21.65	32.02	39.34	18.59	62.66	46.835
ptgs2	817.9	262.28	200.82	400.19	858.38	490.19	377.2	315.09	272.77	358.31	507.32	394.56	364.91	393.19	375.74	392.03	374.51	549.09	314.65	448.32	280.84	387.41	281.31	424.53	213.26	724.19	633.29	810.22	215.45	521.83	588.24	401.65	543.21	367.57	878.61	592.2	511.64	405.11	587.51	528.26	327.1	788.12	384.42	559.18	627.21	610.75	282.64	332.57	464.079
pyc	80.33	49.41	59.86	77.13	59.67	60.25	68.11	54.01	37.95	80.91	26	70.88	80.82	186.03	93.93	84.18	78.16	42.37	62.61	47.29	47.07	49.85	58.18	25.42	35.54	146.05	71.19	89.16	32.06	110.69	56.14	53.21	53.77	54.77	109.83	73.03	67.41	58.86	57.38	45.84	120.19	50.21	29.83	93.8	116.42	57.97	29.75	112.46	68.8746
ran	25.56	15.38	23.17	32.74	9.18	29.21	29.69	31.16	17.14	41.9	17.15	25.99	18.37	63.42	42.11	44.49	28.22	22.03	27.64	38.69	18.04	55.55	36.66	22.88	24.88	51.73	51	35.49	23.06	49.02	18.98	70.37	23.05	19.47	81.58	36.51	22	28.57	23.7	19.65	50.21	31.52	25.19	38.48	26.19	39.34	16.74	43.38	32.635
rpl22	131.45	212.86	200.82	358.72	143.45	336.84	820.76	427.96	204.38	981.01	275.51	285.09	254.7	583.45	361.16	382.41	330	166.08	236.6	494.38	158.46	497.08	459.03	401.65	318.12	628.34	1145.44	373.08	222.2	1106.91	219.01	400.79	381.9	387.04	1459.12	259.02	327.14	425.02	280.66	316.52	562.92	554.6	356.58	355.95	436.58	478.25	457.43	605.69	432.545
rpl24	131.45	338.3	733.78	246.66	275.42	879.98	2495.46	916.18	356.98	2807.21	585.32	364.63	360.01	680.69	561.98	548.36	347.37	300.81	393.52	744.34	335.75	1146.55	1000.93	864.31	504.73	1019.34	2623.47	697.69	357.77	2474.73	475.18	758.67	678.19	1287.71	2262.41	460.98	464.81	778.19	439.07	303.42	725.71	1382.42	732.38	183.99	446.76	519.66	1190.07	984.84	816.004
rpl30	215.43	238.2	529.1	677.42	331.65	1388.43	1961.09	1359.37	414.3	2665.62	620.18	329.19	348.99	589.79	498.82	968.05	472.21	383.85	530.11	994.91	343.6	1291.83	1466.34	1210.03	970.36	1459.02	2992.18	1076.83	612.6	3720.79	624.61	772.4	862.56	1050.37	2450.69	544.28	494.61	634.5	392.92	445.31	657.24	909.55	915.31	285	497.7	598.33	933.46	1306.16	938.235
rplp1	29.21	32.94	27.03	48.75	25.25	46.55	80.33	23.54	25.3	70.79	21.58	53.55	35.51	128.95	69.64	38.48	44.51	28.81	49.6	27.02	21.18	29.91	27.89	25.42	26.66	73.03	57.38	32.89	36.56	72.74	37.95	36.9	50.48	53.55	106.69	38.8	48.25	59.73	46.15	30.56	83.68	33.86	25.85	88.99	71.31	62.11	13.02	81.94	47.5171
rps9	65.72	87.43	131.31	177.54	140	251.94	351.01	236.14	89.74	317.85	144.39	115.77	157.97	325.55	155.48	303.04	132.44	74.57	148.79	254.87	102.77	334.71	241.47	205.91	172.39	365.14	770.36	741.84	113.07	736.88	142.32	229.15	178.88	272.63	508.34	175.72	153.99	161.01	127.23	154.98	251.03	176.31	165.03	152.72	231.38	173.91	213.84	305.25	233.746
s100a1	94.94	134.94	98.48	161.53	65.41	135.1	204.32	141.96	54.95	170.48	58.64	132.31	266.95	477.75	191.11	194.81	235.56	149.14	177.25	114.84	98.84	115.37	129.9	50.84	74.64	292.11	156.2	59.73	92.26	278.31	152.6	78.1	188.75	99.8	260.44	116.39	131.28	164.47	163.4	82.95	377.31	105.08	51.03	265.76	280.86	147	50.21	371.12	160.317
samm50	182.57	116.57	115.86	211.01	205.41	345.05	670.58	245.14	232.45	705.05	419.35	585.15	367.36	655.32	283.42	371.59	357.14	218.62	225.22	606.16	389.1	304.8	529.95	333.01	245.25	810.91	647.1	631.04	198.01	716.33	269.61	434.26	531.14	602.47	925.68	403.93	454.87	565.25	345.52	438.76	611.6	788.12	247.22	381.21	694.15	521.73	414.67	706.9	442.95
sec14l2	36.51	57.65	56	45.84	27.54	66.64	87.32	61.63	28.07	73.68	36.51	73.24	78.37	234.65	105.27	107.03	78.16	58.47	65.86	52.2	38.44	76.91	59.77	35.59	33.77	144.53	96.69	25.1	44.44	98.04	67.21	66.08	73.53	57.2	112.96	78.73	69.54	69.25	56.13	52.39	153.66	82.9	45.73	103.42	126.61	124.22	22.31	155.84	75.034
senp7	43.82	20.27	21.24	37.84	32.13	57.51	40.16	25.62	20.56	69.35	56.43	109.47	61.23	80.33	34.01	46.9	39.08	40.67	34.96	72.47	40.79	34.18	67.74	22.88	30.21	118.67	100.94	87.43	32.63	132.83	53.76	35.19	60.36	80.33	109.83	50.21	81.61	41.55	34.93	61.12	80.63	64.22	26.51	241.71	126.61	43.48	33.47	88.36	60.9631
ska3	91.28	62.08	71.45	71.31	87.22	120.49	213.05	80.33	91.72	212.38	157.12	222.88	150.62	334	108.51	102.22	179.11	124.56	106.51	270.84	124.73	103.97	122.73	188.11	129.74	322.54	267.77	63.19	75.94	324.17	106.74	163.06	179.97	288.46	542.85	123.23	226.37	168.8	134.71	113.51	290.59	291.9	137.2	186.39	280.86	281.57	159.92	279.55	177.839
slc7a6os	193.52	67.15	100.41	126.61	234.1	294.85	431.34	147.5	129.67	436.32	235.13	355.18	285.32	467.18	165.19	167.15	284.41	212.69	145.54	298.47	269.07	153.82	261.39	180.49	151.06	561.4	483.47	483.02	138.38	501.27	162.08	331.27	271.06	387.04	775.06	236.2	305.14	261.42	200.82	440.94	503.58	490.39	161.06	183.99	525.35	318.83	299.38	371.12	295.538
smc6	138.75	86.79	106.21	86.59	127.38	114.1	99.54	58.86	54.95	73.68	55.88	99.23	142.05	179.69	100.41	119.05	80.33	55.08	101.63	70.01	52.56	102.55	54.19	53.38	49.76	141.49	128.57	75.31	60.75	113.85	52.97	71.23	89.99	73.03	116.1	79.87	87.99	115.99	82.33	67.67	158.23	87.57	49.05	95	128.06	66.25	68.8	99.61	91.0908
tfip11	29.21	39.91	28.97	56.75	33.28	44.73	118.75	47.78	43.88	101.13	62.52	97.66	69.8	205.05	46.97	86.58	45.59	40.67	57.73	97.65	78.45	35.61	48.61	48.3	76.42	112.58	110.51	135.04	56.25	105.95	79.06	63.51	64.75	94.94	260.44	60.48	48.25	126.38	49.89	198.64	98.89	140.11	42.42	56.52	90.23	45.55	115.29	128.53	81.796
tob1	135.1	208.43	287.72	209.56	102.13	164.31	94.3	69.94	87.76	111.25	96.82	117.34	143.27	175.46	84.22	259.75	113.98	82.19	97.57	80.45	77.66	54.12	86.07	96.6	87.08	114.1	130.7	175.72	90.01	117.02	84.6	89.26	73.53	108.32	219.65	100.41	85.16	98.68	41.16	104.78	76.07	71.22	44.41	87.79	123.7	93.17	100.41	130.13	114.231
tubb	1161.13	535.32	490.48	1266.8	1372.49	1603.86	2460.54	1394	1123.51	2394	2082.93	1856.25	1561.29	2826.34	1083.48	1367.29	1534.95	1333.75	997.62	2279.7	1531.29	1566.72	2400.33	1418.48	1549.73	2936.3	2825.36	1676.71	1294.39	3183.15	1397.07	2003.95	1483.69	2554.73	3467.36	1613.44	1798.2	1896.58	1431.97	2669.66	2053.89	2729.81	1367.33	1487.54	3213.19	2440.95	1604.74	2390.61	1848.19
uchl1	164.31	125.44	135.17	208.83	172.14	256.51	333.54	136.42	136.39	222.5	210.23	388.26	346.54	405.88	221.88	298.23	171.51	183.88	247.98	334.71	174.94	209.37	178.51	155.07	126.18	470.11	527.03	406.84	165.95	426.95	309.14	284.07	286.42	377.31	335.75	179.14	355.52	231.12	248.22	168.08	357.53	323.42	222.03	271.77	438.03	260.86	228.72	424.14	267.554
vasa	354.18	497.94	610.2	502.79	493.45	418.99	405.14	277.69	291.35	304.85	373.43	437.88	641.66	680.69	344.96	758.8	313.72	291.49	316.28	205.12	293.39	269.19	184.09	177.95	227.48	515.75	500.47	437.14	272.83	559.78	337.61	416.24	359.95	370	508.34	297.81	386.04	299.51	344.27	281.59	453.38	353.78	228	407.66	544.26	449.27	202.68	528.57	390.159
[truncated: 11 more columns]

## Sheet: Table S5B 
Table S5B Group A2 individual normalized reads. Low quality is 0-20% eyeing (N=2), Medium quality is 20-80% eyeing (N=27), High quality is 80-100% eyeing (N=15). Values in bold are significant at P<0.05, ND indicates below detection limit. RSQ is square root, RC is regression coefficient, and P value is for regression of transcript abundance to eyeing rate for 44 individual samples. RSQ and RC ar…
																																														Low quality		Medium quality
Family ID	1	2	3	4	5	6	7	8	9	10	11	12	13	14	15	16	17	18	19	20	21	22	23	24	25	26	27	28	29	30	31	32	33	34	35	36	37	38	39	40	41	42	43	44	Mean all	Mean	SEM	Mean	SEM
Eyeing	0	1.4	33.7	35.1	38	38.9	42.2	44.4	45.8	46	46.1	46.3	46.5	47.2	55.9	57.3	58.5	63.1	67.5	69	69.8	70.9	72.5	73.7	73.9	76	76.7	77.1	79	83.1	84.6	84.9	85.3	85.9	86.5	87.1	88	90.8	92	92.3	94.7	96.2	97.4	100	65.9386	0.7	0.7	57.4481	2.89006
Gene
Mitochondrial genes																																					2		27		15
mt-atp8	66746.8	74045.5	177423	191598	124129	150558	105573	107115	95861.3	75243.4	81681.4	140376	190916	62300.6	55728.3	135124	34100.2	48847.1	76256.3	109152	96851	143473	246661	69113.7	80446.7	88852.3	52709.7	69868.6	36831.3	175402	98233.4	194952	158549	91782.2	96217.4	184156	165997	86435.3	83977.4	78697.9	144798	217347	46891.6	341176	117095	70396.1	3649.31	105437	10120
mt-co1	111501	262834	135860	221369	99881.6	269993	107955	121577	335811	111740	39906.9	351327	491851	127253	162257	501067	161860	100406	385190	184289	205363	237657	432796	184088	216561	196769	133752	250359	58594.6	232377	111506	373676	446662	241972	289560	191539	430810	265477	323251	384129	301197	211404	321213	313538	241777	187167	75666.5	215761	24276.5
mt-cytb	50062.8	81295.8	79263.3	156111	53271.3	97783.5	50116.8	110555	216720	56064.4	23614.5	324314	185037	62056.3	77087.7	180943	75008.1	68602.7	147746	66177.3	147596	120407	198751	61411.3	111634	58987.4	94694.1	115703	21083.4	104803	87019.1	251376	208306	132559	176092	122069	132901	98253.5	132125	117399	190990	129489	143057	267414	122408	65679.3	15616.5	109657	13105.9
mt-nd4l	3563.21	6276.14	6099.06	19296.8	5893.63	4919.74	4838.63	11313.8	12177.6	2969.15	1810.26	14208.8	7439.02	4998.51	3757.15	8612.29	3483.14	5101.41	3850.81	6075.58	6334.22	12348.5	10292.6	3104.03	5981.07	4436.1	4228.61	4282.6	1599.31	10904.6	7407.66	26400.1	10221.6	7077.02	7083.89	12155.5	5984.57	7075.21	6353.83	3712.41	10791	13842.1	5541.96	16397	7732.73	4919.68	1356.46	6646.38	801.001
mt-dlp	4918.67	14494.4	9311.87	16664.7	4657.75	23032.5	13798.7	9111.15	24000.2	9623.9	13658	23310.7	50727.9	10071.3	8839.91	38453.2	14930.5	2680.29	36733.1	15589.4	9516.83	10977.8	24276.5	20439.8	9557.07	6502.57	15155.8	35306.9	6157.58	8597.2	6193.5	20922.6	24862.5	15595.4	59978.1	12274.6	62323.1	10248	10871.8	33956.2	20592.5	17433.8	21289.7	29340.2	19022.2	9706.54	4787.87	17151.3	2253.86
Nuclear genes
agfg1-like	80.24	76.29	72.43	82.07	50.6	87.32	79.76	71.32	72.65	37.36	9.67	124.35	123.08	52.85	53.76	161.33	54.46	35.83	96.82	82.05	130.16	63.64	136.99	45.18	64	31.97	29.4	63.27	26.95	64.06	62.91	111.01	86.99	60.7	92.92	83.27	100.71	46.65	98.81	112.31	97.39	89.1	53.4	128.32	76.917	78.265	1.975	71.8248	7.18932
anxa2	45.54	61.98	100.67	98.19	59.03	100	48.6	52.71	64.27	51.36	9.67	79.68	154.56	44.42	47.62	173.07	45.65	34.02	67.48	83.61	89.87	99.13	175.86	73.63	50.45	50.92	30.35	68.89	29.27	87.23	52.84	72.9	126.14	58.64	11.07	72.62	134.7	59.71	67.3	94	79.04	88.26	45.99	162.75	75.0839	53.76	8.22	73.4437	7.98463
apoc1	416.4	2002.52	4986.79	889.59	327.01	1338.03	590.73	296.64	1126.1	1188.73	388.4	858.39	7398.95	1142.01	3532.89	1117.6	1528.93	13203.1	557.45	3006.92	526.82	2866.21	3900.45	525.43	7671.56	5498.35	3495.39	2918.81	2809.73	12086.2	452.95	1040.5	941.7	1091.54	2246.51	1349.76	1064.99	2675.59	1393.35	184.34	443.21	2440.95	498.42	558.67	2376.79	1209.46	793.06	2729.3	569.809
atg16l1	49.88	55.63	73.66	80.6	48.72	71.83	43.62	53.75	81.03	42.03	37.15	108.66	168.87	35.23	54.53	137.87	45.65	29.68	66.01	61.73	102.26	73.43	174.01	58.57	60.99	61.58	45.53	56.24	22.31	57.24	33.97	96.1	132.66	40.12	65.59	59.06	94.41	58.77	90.22	92.78	91.75	77.33	34.12	120.5	71.4925	52.755	2.875	70.2052	7.39283
bmp10-like	12.24	14.59	22.1	55.69	21.55	30.99	20.71	31.01	75.45	17.88	9.67	80.89	77.28	14.55	25.34	76.27	24.83	22.87	54.28	22.66	71.28	24.48	92.56	41.83	32.38	14.21	29.4	52.02	19.82	24.53	22.65	64.62	47.85	27.78	11.07	27.11	33.99	27.99	27.21	42.73	53.64	35.3	23.73	56.34	36.713	13.415	1.175	39.3333	4.73448
ctsz	6519.19	13339	13239.2	9526.04	16321.3	17490.2	10906.7	9109.09	10232.7	8940.15	3313.19	17143.7	26905.3	15583.8	13166.9	20339.8	11051.7	6821.79	21973.8	20880.5	14032	13409.5	12791.7	14594.8	7001.39	12635.7	8606.14	26965.2	11992.4	7493.25	8407.3	8637.12	10526.1	7995.73	17436.4	12469.3	15886.7	8102.35	16008.5	15085.2	14722	11729.9	9340.94	16187.3	13065	9929.09	3409.9	13888	1113.57
cycB	10347	18103.7	14211.5	12700.4	17277	12952.2	12691.4	7723.03	14351.5	14640.3	4559.44	18561.1	21286.7	14689.9	12759.1	25734.2	17925.1	3267.02	13849.7	15308.1	19563.6	19198.2	17055	15349.5	10005.9	12648.7	11694.6	19932.5	7878.02	8745.76	8811.81	17826	16907	10983.3	15337.5	16017	19003.6	13518.8	16130.2	20095.3	15981.1	13430.3	22777.5	15763.2	14718	14225.3	3878.36	14363.5	963.444
dcaf11	73.74	93.77	101.9	190.52	126.49	111.27	112.79	120.93	254.28	81.38	94.57	292.17	220.39	143.23	135.94	246.4	139.36	65.88	186.31	109.4	185.94	150.53	216.59	117.13	161.89	106.58	93.91	160.28	59.12	132.2	149.1	165.68	237.06	149.17	153.05	149.11	251.77	180.99	227.69	253.92	218.78	210.98	271.46	325.5	164.299	83.755	10.015	147.599	11.4443
dglucy	12.24	14.59	12.31	14.49	11.05	10.17	20.71	17.66	7.01	17.88	9.67	22.28	17.65	13.71	13.15	15.67	19.81	22.87	14.69	20.18	14.88	14.49	21.52	13.04	20.89	11.56	8.44	12.4	19.82	12.38	15.57	14.06	12.6	10.05	11.07	10.06	18.81	16.56	10.93	16.42	12.82	20.65	6.84	21.65	14.8932	13.415	1.175	15.4815	0.864072
erich3	12.24	14.59	12.31	14.49	11.05	10.17	20.71	17.66	7.01	17.88	9.67	22.28	17.65	13.71	13.15	15.67	19.81	22.87	14.69	20.18	14.88	14.49	21.52	13.04	20.89	11.56	8.44	12.4	19.82	12.38	15.57	14.06	12.6	10.05	11.07	10.06	18.81	16.56	10.93	16.42	12.82	20.65	6.84	21.65	14.8932	13.415	1.175	15.4815	0.864072
fbxo5	186.51	433.88	192.74	706.39	274.54	525.35	216.85	594.32	732.11	153.43	94.57	778.71	698.39	395.22	324.1	519.2	422.08	199.08	705.62	436.82	554.71	679.23	612.74	451.8	261.29	311.45	381.31	475.22	148.95	250.77	551.09	652.8	591.55	310.69	1229.84	419.26	1184.58	681.96	801.93	532.26	697.28	701.86	760.98	1009.36	519.155	310.195	123.685	438.749	39.539
galnt3	338.32	370.31	229.57	240.35	306.39	125.35	341.48	228.42	276.64	262.83	43.91	469.64	200.36	328.59	162.82	319.73	181.81	120.53	149.63	206.3	455.54	350.02	320.26	210.84	130.27	166.98	152.72	163.09	68.1	100.85	230.88	404.27	297.95	173.86	278.76	240.13	206.45	213.64	267.79	316.18	254.07	303.44	192.84	336.45	244.054	354.315	15.995	230.08	20.4469
gsh-px	225.55	230.45	302.01	386.9	554.69	647.89	231.18	398.97	472.24	403.58	381.64	636.25	1225.05	543.82	528.4	545.6	595.87	89.04	431.29	354.77	213.83	620.48	529.44	1020.73	263.55	364.74	344.32	792.97	210.09	231.69	203.83	478.83	252.28	221.19	524.73	337.92	630.68	437.54	329.36	256.36	540.61	549.72	980.52	284.81	450.123	228	2.45	484.79	47.2441
gtf3a	184.34	144.63	142.41	235.95	318.57	166.2	527.79	256.33	290.61	218.8	47.28	421.35	291.95	254.29	231.17	536.8	177	114.02	221.51	139.88	278.9	260.68	348.02	277.77	167.17	159.87	166.94	292.44	131.85	209.89	139.03	203.79	550.23	314.81	218.64	248.84	582.85	259.35	277.81	314.96	258.31	293.35	235.86	661.95	267.595	164.485	19.855	247.243	22.1268
haus3	108.44	206.61	147.32	221.3	129.3	205.63	148.93	195.35	304.58	104.73	40.53	376.68	357.78	132.51	154.37	407.73	156.18	82.53	381.41	204.73	266.51	209.28	422.07	184.07	173.94	150.4	98.65	230.58	69.84	197.62	152.24	321.43	382.77	222.22	306.09	177.19	441.86	243.49	289.27	373.56	290.77	263.93	173.56	410	229.954	157.525	49.085	205.812	20.5112
hbb	4816.74	9073.31	12378.6	3061.52	2818.45	1377.47	2742.41	772.1	1073.01	1129.36	2803.21	568.64	4696.97	949	6683.31	16362.2	8006.67	11981.1	553.05	7971.32	1056.74	3157.48	6147.79	1067.59	25440.8	5359.8	5515.79	8660.81	1264.32	2479.12	463.65	775.4	4941.19	3036.98	2426.89	795.91	2673.8	13439.5	1976.18	858.21	1767.21	875.85	1866.11	2804.29	4515.23	6945.02	2128.28	5318.5	1111.52
ifngr1	12.24	14.59	12.31	14.49	11.05	10.17	20.71	17.66	7.01	17.88	9.67	22.28	17.65	13.71	13.15	15.67	19.81	22.87	14.69	20.18	14.88	14.49	21.52	13.04	20.89	11.56	8.44	12.4	19.82	12.38	15.57	14.06	12.6	10.05	11.07	10.06	18.81	16.56	10.93	16.42	12.82	20.65	14.83	21.65	15.0748	13.415	1.175	15.4815	0.864072
igf-1	12.24	14.59	12.31	14.49	12.18	19.72	20.71	17.66	25.15	17.88	9.67	57.95	17.65	13.71	15.36	15.67	22.43	22.87	39.61	20.18	14.88	22.03	66.64	41.83	20.89	15.39	16.13	40.77	19.82	12.38	15.73	29.82	12.6	30.86	11.07	13.56	32.73	18.66	24.34	24.42	31.05	21.01	19.28	50.08	22.9091	13.415	1.175	23.4659	2.68079
igf-2	47.71	46.09	58.93	101.12	72.15	45.07	58.57	139.54	231.93	17.88	9.67	148.5	17.65	46.72	40.71	102.67	56.86	44.52	145.23	100.8	114.66	118.71	70.35	60.24	71.53	15.39	27.51	22.5	29.85	50.43	23.91	124.26	52.2	77.16	65.59	73.59	101.97	35.45	97.38	50.05	100.22	95.82	91.97	433.48	80.3759	46.9	0.81	72.9356	10.0532
igf-3	12.24	14.59	23.33	43.97	11.05	22.54	20.71	21.71	44.71	17.88	9.67	37.43	54.38	13.71	19.2	46.93	29.63	22.87	38.14	22.66	61.98	31.82	77.75	13.04	24.1	16.58	21.82	39.37	19.82	19.08	15.57	46.39	34.8	23.66	11.07	22.27	33.99	16.56	24.34	30.52	26.82	22.69	11.87	53.21	27.8743	13.415	1.175	29.8815	3.18963
igfr1b	84.58	87.41	94.53	133.36	93.7	81.69	52.97	111.63	122.95	49.36	54.04	172.64	208.95	62.04	73.73	134.93	58.47	63.34	118.83	93.77	108.46	95.46	153.65	66.93	76.05	78.16	43.63	81.55	24.92	96.77	71.09	129.23	156.59	66.87	92.92	103.6	130.92	85.83	90.22	109.87	105.86	105.91	62.3	142.41	96.1845	85.995	1.415	92.9533	8.09111
il17rd	451.09	561.02	238.17	357.59	284.84	214.09	235.54	320.41	441.5	225.47	50.66	595.2	257.6	350.03	156.68	533.87	214.64	217.17	180.44	276.62	604.29	414.88	479.46	150.6	231.92	193.03	155.56	184.18	105.77	201.71	327.76	647.83	489.33	248.97	459.14	280.8	295.83	343.31	359.43	280.78	376.87	404.3	264.04	481.99	321.464	506.055	54.965	284.082	27.845
impa2	325.31	697.7	1199.43	2195.38	1432.65	1345.08	1483.68	2021.71	2604.29	1678.36	368.13	3726.95	4691.25	2011.35	2511.43	1824.54	1786.02	558.86	2926.62	658.74	855.31	1841.86	1808.61	2943.39	2008.25	1763.31	1933.13	4056.24	869.35	1293.4	1950.21	1724.77	2094.35	1933.09	3776.98	2349	6164.59	3187.76	2344.2	2042.37	2352.98	2731.78	3502.3	3981.1	2171.72	511.505	186.195	1966.81	199.45
ing3	56.39	65.16	49.11	124.57	88.08	46.48	70.41	124.03	167.66	36.02	47.28	154.54	85.87	78.13	48.39	143.73	68.88	37.64	67.48	55.48	117.76	107.7	94.41	61.91	66.26	43.82	64.5	70.3	38.54	43.61	85.56	139.17	152.24	90.53	207.71	79.4	75.53	85.83	78.76	78.13	127.04	118.52	91.97	73.55	86.5473	60.775	4.385	79.9622	7.20667
itga7	12.24	23.84	28.24	21.98	11.24	22.54	20.71	17.66	30.74	17.88	9.67	39.84	17.65	13.71	13.15	64.53	19.81	22.87	45.48	28.13	14.88	34.27	62.94	13.04	24.1	17.76	12.33	12.4	19.82	12.38	15.57	29.82	12.6	22.63	11.07	25.17	41.54	23.32	21.48	25.64	35.29	26.9	20.77	46.95	24.195	18.04	5.8	24.347	2.75548
kmt5b	78.07	63.57	44.2	77.67	61.84	39.44	51.1	72.35	58.68	42.69	50.66	140.05	68.69	57.45	40.71	99.73	39.24	40.9	49.88	45.32	123.96	84.44	127.73	35.14	62.5	43.82	27.51	42.18	20.28	35.44	75.49	115.98	91.34	50.41	103.85	86.18	35.25	50.38	63.01	43.95	80.46	73.13	59.34	87.63	64.5827	70.82	7.25	61.043	5.87691
krt18	160.49	158.93	357.25	60.09	83.39	60.56	99.08	35.14	61.47	37.36	43.91	61.57	297.68	165.44	188.93	120.27	64.87	480.32	38.14	279.75	99.17	219.07	205.48	38.49	321.53	261.71	304.48	202.46	626.22	133.56	71.09	61.3	160.94	118.31	142.12	100.7	96.93	184.72	156.09	36.62	74.81	231.99	65.27	112.67	156.372	159.71	0.78	178.29	28.8817
krt8	93.26	98.54	292.19	46.9	43.1	53.52	62.94	35.14	125.74	112.74	9.67	152.12	157.42	69.7	260.36	85.07	62.47	1111.93	29.34	137.53	99.17	268.02	196.23	66.93	292.16	161.05	192.55	99.82	225.16	346.18	57.88	69.59	106.57	77.16	81.99	56.16	239.18	155.8	85.92	76.91	73.4	118.52	45.99	89.2	143.664	95.9	2.64	164.777	39.8462
lin7b	106.27	163.7	252.9	224.23	360.74	347.89	419.37	282.17	374.44	328.87	57.42	750.94	827.19	277.27	405.51	830.14	450.11	73.84	511.97	223.49	198.33	427.12	523.89	644.23	245.48	350.53	210.58	953.25	225.45	219.43	266.11	192.19	641.57	301.43	552.06	374.72	945.4	344.24	601.44	743.46	518.02	354.71	869.27	485.12	419.466	134.985	28.715	399.161	44.138
mettl3	12.24	14.59	12.31	14.49	11.05	10.17	20.71	17.66	7.01	17.88	9.67	22.28	17.65	13.71	13.15	15.67	19.81	22.87	14.69	20.18	14.88	14.49	21.52	13.04	20.89	11.56	8.44	12.4	19.82	12.38	15.57	14.06	12.6	10.05	11.07	10.06	18.81	16.56	10.93	16.42	12.82	20.65	6.84	21.65	14.8932	13.415	1.175	15.4815	0.864072
mr-1	219.04	413.22	308.15	364.92	439.45	426.76	318.42	232.56	279.43	314.86	229.66	399.62	623.97	353.1	312.58	384.27	418.07	102.07	365.28	324.29	402.86	327.99	346.17	409.97	199.54	296.06	211.53	299.47	147.79	273.94	240.32	442.38	345.8	275.71	295.16	381.49	555.15	306	243.44	487.09	414.98	271.5	404.97	386.53	336.263	316.13	97.09	327.364	19.9599
mrpl39-like	49.88	58.8	103.12	225.69	134.93	369.02	66.68	161.24	366.05	100.06	33.77	340.46	601.08	140.93	173.57	149.6	262.7	40.9	309.53	84.39	83.67	318.2	298.04	321.28	128.01	330.4	143.23	430.23	76.21	126.75	185.58	132.55	232.71	105.97	437.28	230.45	737.69	264.95	189.03	263.69	217.37	231.99	485.07	256.64	227.259	54.34	4.46	214.555	26.9295
myo1b	140.97	135.09	44.2	80.6	111.5	39.44	121.51	104.39	86.62	83.38	9.67	123.15	17.65	104.93	43.01	123.2	56.06	51.76	45.48	77.36	158.05	84.44	96.26	48.53	28.61	23.68	38.89	12.4	24.34	43.61	103.8	137.52	82.64	85.39	109.32	93.92	49.1	52.24	67.3	64.7	98.81	76.49	51.92	111.11	75.9782	138.03	2.94	68.1152	7.74751
nasp	153.98	160.52	83.48	256.47	185.52	166.2	266.7	246	368.85	166.77	179	374.26	426.48	243.57	194.31	305.07	172.19	89.4	305.13	96.12	241.72	175.01	181.42	212.51	155.87	177.63	218.17	295.25	82.3	230.33	240.95	342.97	324.05	278.8	213.17	231.41	351.22	302.26	189.03	239.27	238.54	307.64	508.8	411.57	240.68	157.25	3.27	217.237	17.0789
npm2	12.24	14.59	12.31	14.49	11.05	10.17	20.71	17.66	22.35	17.88	9.67	22.28	17.65	13.71	13.15	15.67	19.81	22.87	14.69	20.18	14.88	14.49	21.52	13.04	20.89	11.56	8.44	12.4	19.82	12.38	15.57	14.06	12.6	10.05	11.07	10.06	18.81	16.56	10.93	16.42	18.35	20.65	6.84	21.65	15.3675	13.415	1.175	16.0496	0.836168
ntan1	284.1	389.38	182.92	329.75	459.12	380.28	308.45	242.9	298.99	341.54	185.75	360.98	329.16	369.95	283.4	674.67	463.73	120.89	272.86	296.16	604.29	507.89	379.49	332.99	167.17	152.76	218.17	255.89	182.56	218.06	417.09	354.56	300.13	223.25	448.21	218.83	268.14	340.51	565.64	372.34	375.46	253.01	422.77	574.32	334.739	336.74	52.64	322.323	25.7576
pde4d	54.22	84.23	85.94	93.79	64.65	107.04	57.95	54.78	148.1	54.03	9.67	160.57	183.18	49.79	64.51	187.73	58.47	31.13	112.96	75.02	89.87	88.12	203.63	92.03	72.29	59.21	45.53	84.36	26.08	79.05	42.15	149.12	110.92	83.33	125.72	72.62	151.06	74.63	115.99	103.77	124.21	115.16	57.85	145.54	92.0455	69.225	15.005	87.4233	9.63305
pgk1	108.44	238.39	166.96	269.66	229.56	232.4	207.5	271.84	215.16	212.8	118.21	294.58	429.34	170.04	219.65	319.73	166.59	224.41	202.44	189.89	226.22	288.82	259.17	194.11	237.19	202.5	175.48	289.63	143.44	245.32	230.88	270.07	417.57	182.1	349.82	190.75	339.89	232.3	227.69	229.51	245.6	236.19	179.49	323.93	236.483	173.415	64.975	228.049	12.1272
phb2	43.37	65.16	57.7	101.12	76.83	39.44	69.17	111.63	114.57	54.03	47.28	112.28	74.42	83.49	56.07	114.4	53.66	34.39	51.34	57.83	80.57	107.7	124.03	61.91	65.51	55.66	50.27	78.73	40.57	54.52	73.6	132.55	82.64	72.02	235.04	79.4	62.94	57.84	70.17	48.83	105.86	89.94	69.72	98.59	77.6543	54.265	10.895	73.1333	5.1457
psmb9	186.51	58.8	68.75	51.29	29.98	30.99	36.76	19.64	39.12	23.35	47.28	39.84	85.87	74.3	55.3	55.73	62.47	111.48	36.67	239.9	74.37	51.4	88.86	25.1	176.2	171.71	91.06	108.26	198.21	46.34	65.43	31.48	69.59	69.96	11.07	36.79	47.84	86.76	41.53	37.84	40.93	137.01	28.18	21.65	70.7182	122.655	63.855	77.5515	11.022
ptgs2	518.33	742.2	845.86	738.63	700.86	630.99	352.07	731.79	1416.71	335.54	540.38	1582.78	666.91	938.27	387.08	797.87	992.32	249.75	407.82	606.39	1062.93	1282.57	762.69	478.57	521.83	221.45	236.19	663.62	345.13	295.75	394.45	593.15	846	264.4	612.19	636.15	862.31	380.63	1154.2	1095.04	849.73	839.71	1219.35	1367.72	708.371	630.265	111.935	685.074	68.2477
pyc	41.21	100.13	71.2	99.66	57.16	67.61	59.2	82.69	97.8	44.69	60.79	117.11	88.73	52.85	46.08	146.67	51.26	33.66	71.88	73.45	127.06	89.34	140.69	38.49	54.22	56.84	38.89	71.7	25.79	64.06	45.92	137.52	121.79	55.55	81.99	84.24	120.85	63.44	94.51	94	71.99	77.33	47.47	117.37	76.9291	70.67	29.46	72.7967	6.15398
ran	41.21	47.68	18.42	43.97	12.18	32.39	20.71	32.04	72.65	17.88	9.67	37.43	17.65	28.34	15.36	76.27	32.84	22.87	36.67	34.38	139.45	77.1	122.18	51.87	33.88	11.56	45.53	44.99	19.82	24.53	34.6	26.51	71.77	30.86	71.06	32.92	79.31	16.79	38.66	32.96	33.88	20.65	34.12	42.25	40.6332	44.445	3.235	41.0407	6.1576
rpl22	201.69	257.47	406.36	322.42	485.36	438.03	672.98	382.43	469.44	466.29	172.25	557.77	1207.88	359.22	566.8	1003.2	366.82	436.52	627.87	543.87	207.63	531.14	599.78	1059.22	506.77	485.53	418.31	1346.92	646.79	404.78	306.37	296.57	765.54	356.99	803.5	372.78	2386.78	850.82	398.1	584.76	286.54	613.6	523.64	654.13	576.174	229.58	27.89	566.207	54.1193
rpl24	654.95	653.2	946.53	533.46	701.8	1414.09	1413.27	464.08	712.55	1482.91	695.74	449.12	3723.8	634.2	1213.47	1616.27	1021.16	923.35	809.77	1680.06	337.78	910.53	862.65	2362.75	1269.56	1322.78	1313.73	3260.46	2180.61	862.72	798.96	313.14	1185.28	601.84	1448.48	258.53	4773.56	1581.29	645.84	809.38	390.99	637.14	430.18	760.54	1160.51	654.075	0.875	1268.76	156.916
rpl30	880.5	964.7	1449.88	600.87	798.31	1273.24	1411.4	602.59	771.23	1292.79	888.25	613.31	3360.3	1070.78	1453.09	2493.34	989.92	1942.26	1362.82	2488.84	278.9	1210.37	1127.37	1286.79	2143.04	1876.99	1910.37	2993.32	2961.29	929.5	774.42	376.1	1683.31	767.47	1683.52	516.08	3197.48	1911.54	896.44	1256.19	523.67	1209.55	812.9	938.94	1363.04	922.6	42.1	1505.62	154.867
rplp1	34.7	46.09	34.37	41.04	18.74	39.44	29.29	44.44	97.8	29.35	9.67	112.28	123.08	35.23	32.26	67.47	26.43	22.87	60.15	28.13	65.08	48.95	85.15	13.04	48.94	27.24	29.4	66.08	19.82	38.16	22.65	84.5	69.59	31.89	109.32	35.83	64.2	34.52	48.69	48.83	36.7	51.27	38.57	70.42	48.2198	40.395	5.695	46.5089	5.6934
rps9	177.84	155.75	304.46	205.18	168.66	226.76	316.55	232.56	201.19	259.49	743.02	172.64	394.99	243.57	218.12	489.87	159.38	381.14	212.71	352.42	133.25	381.84	261.02	272.75	319.27	444.08	352.86	426.01	559.57	280.76	225.85	173.97	454.54	207.81	196.77	149.11	553.89	256.55	226.26	272.24	166.56	242.92	241.79	316.11	289.365	166.795	11.045	312.347	26.4698
s100a1	93.26	138.27	143.64	170	92.76	180.28	85.99	88.89	217.96	78.05	47.28	242.67	311.99	94.98	106.75	349.07	119.34	60.08	265.52	139.09	216.93	140.74	283.23	157.29	149.09	136.19	79.68	151.85	48.68	149.92	81.78	228.64	295.78	144.03	169.44	143.3	275.69	181.92	236.28	250.26	199.02	173.99	132.02	222.22	165.315	115.765	22.505	154.001	15.6529
samm50	119.28	205.02	457.92	810.45	476.92	581.69	375.75	535.4	723.72	375.56	148.6	870.47	1081.94	479.48	572.17	569.07	550.22	136.46	742.29	274.28	433.85	567.86	549.8	692.76	490.96	436.98	526.44	1071.35	223.13	335.27	591.98	548.42	587.2	518.51	721.51	543.19	1112.82	610.13	637.24	660.44	592.83	611.92	812.9	865.39	564.308	162.15	42.87	546.501	45.2878
sec14l2	54.22	89	108.03	118.71	70.27	108.45	56.08	60.98	114.57	56.03	60.79	112.28	174.6	55.91	50.69	167.2	46.45	34.39	132.03	75.8	117.76	94.23	179.57	65.26	75.3	75.79	48.38	98.42	33.04	98.13	55.99	129.23	141.36	51.44	87.46	83.27	129.66	81.16	85.92	111.09	114.33	126.08	35.6	195.61	92.2855	71.61	17.39	88.5559	7.97014
senp7	30.36	42.91	38.06	68.88	34.67	42.25	23.06	51.68	89.42	20.68	9.67	129.18	111.63	62.04	39.94	58.67	65.67	32.58	57.21	45.32	68.18	58.74	55.54	36.81	66.26	41.45	52.17	29.53	23.47	29.98	57.25	122.61	65.24	47.32	65.59	67.78	55.39	71.83	74.46	61.04	94.57	85.74	90.49	97.02	58.4623	36.635	6.275	52.3244	5.13431
ska3	69.4	109.66	147.32	219.83	147.11	205.63	109.67	191.22	360.46	98.06	9.67	369.44	311.99	144	142.08	217.07	187.41	61.89	220.05	118	185.94	298.61	286.93	239.29	161.14	119.61	158.41	268.54	86.64	111.76	213.27	208.76	243.58	159.46	273.3	236.26	392.76	209.91	315.04	228.29	316.18	372.36	170.59	356.8	205.759	89.53	20.13	187.63	17.0107
slc7a6os	199.52	170.06	316.74	463.11	270.79	280.28	210	337.99	489	215.47	428.92	565.02	621.11	281.1	298.76	352	313.96	93.02	397.55	241.46	294.4	413.65	401.71	394.91	246.23	309.08	276.03	459.75	142.28	208.52	232.77	442.38	395.82	272.63	388.08	396.99	648.31	410.48	375.19	313.74	434.74	363.96	443.54	568.06	349.525	184.79	14.73	337.567	23.1951
smc6	112.77	117.61	78.57	93.79	84.33	81.69	97.21	93.02	176.04	67.37	47.28	171.44	105.9	84.25	70.66	155.47	68.08	39.45	58.68	92.21	241.72	97.91	161.05	66.93	70.78	48.55	54.07	68.89	33.32	68.15	70.46	162.37	167.46	65.84	125.72	94.89	119.59	55.04	103.1	102.55	114.33	102.55	53.4	139.28	97.3584	115.19	2.42	92.9133	9.33067
tfip11	34.7	46.09	29.46	99.66	67.46	77.47	105.31	99.23	81.03	81.38	50.66	141.25	131.66	56.68	70.66	158.4	99.31	26.06	76.28	49.23	52.68	73.43	66.64	123.83	58.73	69.87	49.32	134.97	42.6	66.78	98.77	38.11	182.68	79.22	120.25	65.84	142.25	86.76	58.71	124.52	138.33	89.94	234.38	172.14	89.8348	40.395	5.695	80.4911	6.66869
tob1	160.49	197.07	92.08	105.52	104.01	136.62	162.01	81.65	128.54	145.42	67.55	131.6	174.6	129.44	115.2	281.6	143.36	30.77	170.17	76.58	189.04	116.26	116.62	107.09	82.08	65.13	67.35	126.54	55.35	62.69	63.54	132.55	180.51	110.08	185.84	105.54	159.87	97.02	110.26	158.7	146.8	94.98	97.9	136.15	122.777	178.78	18.29	118.599	9.75687
tubb	782.91	1773.66	2084.58	2478.23	2564.53	1659.16	2356.69	2213.96	3492.88	2228.03	1371.21	4311.29	4542.41	3125.03	1876.27	3291.21	2648.6	982.35	2988.23	1527.69	2194.05	3208.88	2476.89	2386.17	2100.11	1993.05	2210.11	4364.15	1420.51	1407.88	2370.45	2972.38	3531.91	2216.01	2727.52	3263.04	3518.48	2481.55	3117.49	3647.71	2784.9	3057.91	5516.75	4569.5	2678.1	1278.29	495.375	2522.08	174.701
uchl1	140.97	212.97	174.33	369.32	312.02	145.07	201.27	254.26	346.49	158.76	124.96	514.31	260.47	271.14	219.65	381.33	220.25	140.44	171.64	182.07	235.52	312.08	423.92	245.98	286.14	191.84	201.09	188.4	104.32	126.75	281.84	346.28	317.52	284.97	317.03	313.72	336.11	359.17	345.11	252.7	351.47	350.51	298.16	536.76	268.389	176.97	36	245.817	18.8208
vasa	518.33	772.4	249.22	461.65	538.77	259.16	381.98	404.14	497.39	325.53	192.51	587.96	306.26	402.12	235.78	504.53	336.38	132.84	227.38	334.45	687.96	369.6	540.55	215.86	194.27	247.5	231.44	298.07	126.35	216.7	322.73	531.85	424.09	303.49	491.94	387.3	300.87	237.89	368.03	360.13	454.51	369	302.61	463.21	366.244	645.365	127.035	344.061	27.9364
[truncated: 5 more columns]

[truncated: 1 more sheets: Table S5C ]
